# Supplementary material for: A genetic map of human metabolism across the allele frequency spectrum
Source: Nat Genet. 2025 Oct 3;57(10):2445–55. doi: 10.1038/s41588-025-02355-3 (PMC12513840; doi:10.1038/s41588-025-02355-3)
Supplement: Supplementary file 4 — Supplementary Tables 1–19. [file 41588_2025_2355_MOESM4_ESM.xlsx]

## Sheet: Overview
	Table		Contents
	ST1		Overview of the included metabolic phenotypes
	ST2		Summary of trans-ancestral genetic findings
	ST3		Correlations of genetic associations across ancestries
	ST4		Loci with putatively sex-discordant effects
	ST5		Summary of fine-mapping results in European samples
	ST6		Summary of effector gene and pleiotropy assignment, and overlap with the GWAS catalog
	ST7		Enrichment of effector gene among tissue compartments
	ST8		Summary of gene burden analysis without ('.crude') and with ('.pgs') adjustment for common polygenic scores (PGS)
	ST9		Summary of rare exonic variant analysis without ('.crude') and with ('.pgs') adjustment for common polygenic scores (PGS)
	ST10		Summary of identified allelic series.
	ST11		Convergence of NMR gene burden and rare variant results with reported disease genes in OMIM
	ST12		Convergence of metabolic and disease associations at reported OMIM genes
	ST13		Cardiovascular phenotypes used for colocalisation and Mendelian Randomisation analyses
	ST14		Summary statistics from the Inverse-Variance-Weighted 2-Sample Mendelian Randomization analysis
	ST15		Co-localization results with a posterior probability of a single shared variant at a give locus (PP H4) >80%
	ST16		Matching results from the co-localization, inverse variant weighted & single variant mendelian randomization analyses, annotated for association of the lead variant at the locus to LDL-Cholesterol
	ST17		Phenome-wide Mendelian Randomisation using non-lipid NMR biomarkers
	ST18		Effect of medication on circulating metabolites
	ST19		Heritability estimates per metabolite

## Sheet: ST1
Supplementary Table 1: Overview of the included metabolic phenotypes
Biomarker	Description	Units	Group	Sub-group
GlycA	Glycoprotein Acetyls	mmol/L	Inflammation
Creatinine	Creatinine	mmol/L	Fluid balance
Albumin	Albumin	g/l	Fluid balance
ApoB	Apolipoprotein B	g/l	Apolipoproteins
ApoA1	Apolipoprotein A1	g/l	Apolipoproteins
ApoB_by_ApoA1	Apolipoprotein B to Apolipoprotein A1 ratio	ratio	Apolipoproteins
VLDL_size	Average Diameter for VLDL Particles	nm	Lipoprotein particle sizes
LDL_size	Average Diameter for LDL Particles	nm	Lipoprotein particle sizes
HDL_size	Average Diameter for HDL Particles	nm	Lipoprotein particle sizes
Total_CE	Total Esterified Cholesterol	mmol/L	Cholesteryl esters
VLDL_CE	Cholesteryl Esters in VLDL	mmol/L	Cholesteryl esters
LDL_CE	Cholesteryl Esters in LDL	mmol/L	Cholesteryl esters
HDL_CE	Cholesteryl Esters in HDL	mmol/L	Cholesteryl esters
Total_FC	Total Free Cholesterol	mmol/L	Free cholesterol
VLDL_FC	Free Cholesterol in VLDL	mmol/L	Free cholesterol
LDL_FC	Free Cholesterol in LDL	mmol/L	Free cholesterol
HDL_FC	Free Cholesterol in HDL	mmol/L	Free cholesterol
Glucose	Glucose	mmol/L	Glycolysis related metabolites
Lactate	Lactate	mmol/L	Glycolysis related metabolites
Pyruvate	Pyruvate	mmol/L	Glycolysis related metabolites
Citrate	Citrate	mmol/L	Glycolysis related metabolites
bOHbutyrate	3-Hydroxybutyrate	mmol/L	Ketone bodies
Acetate	Acetate	mmol/L	Ketone bodies
Acetoacetate	Acetoacetate	mmol/L	Ketone bodies
Acetone	Acetone	mmol/L	Ketone bodies
Total_P	Total Concentration of Lipoprotein Particles	mmol/L	Lipoprotein particle concentrations
VLDL_P	Concentration of VLDL Particles	mmol/L	Lipoprotein particle concentrations
LDL_P	Concentration of LDL Particles	mmol/L	Lipoprotein particle concentrations
HDL_P	Concentration of HDL Particles	mmol/L	Lipoprotein particle concentrations
Total_PL	Total Phospholipids in Lipoprotein Particles	mmol/L	Phospholipids
VLDL_PL	Phospholipids in VLDL	mmol/L	Phospholipids
LDL_PL	Phospholipids in LDL	mmol/L	Phospholipids
HDL_PL	Phospholipids in HDL	mmol/L	Phospholipids
Total_L	Total Lipids in Lipoprotein Particles	mmol/L	Total lipids
VLDL_L	Total Lipids in VLDL	mmol/L	Total lipids
LDL_L	Total Lipids in LDL	mmol/L	Total lipids
HDL_L	Total Lipids in HDL	mmol/L	Total lipids
Total_TG	Total Triglycerides	mmol/L	Triglycerides
VLDL_TG	Triglycerides in VLDL	mmol/L	Triglycerides
LDL_TG	Triglycerides in LDL	mmol/L	Triglycerides
HDL_TG	Triglycerides in HDL	mmol/L	Triglycerides
Total_C	Total Cholesterol	mmol/L	Cholesterol
non_HDL_C	Total Cholesterol Minus HDL-C	mmol/L	Cholesterol
Remnant_C	Remnant Cholesterol (Non-HDL, Non-LDL -Cholesterol)	mmol/L	Cholesterol
VLDL_C	VLDL Cholesterol	mmol/L	Cholesterol
Clinical_LDL_C	Clinical LDL Cholesterol	mmol/L	Cholesterol
LDL_C	LDL Cholesterol	mmol/L	Cholesterol
HDL_C	HDL Cholesterol	mmol/L	Cholesterol
Ala	Alanine	mmol/L	Amino acids
Gln	Glutamine	mmol/L	Amino acids
Gly	Glycine	mmol/L	Amino acids
His	Histidine	mmol/L	Amino acids
Total_BCAA	Total Concentration of Branched-Chain Amino Acids (Leucine + Isoleucine + Valine)	mmol/L	Amino acids	Branched-chain amino acids
Ile	Isoleucine	mmol/L	Amino acids	Branched-chain amino acids
Leu	Leucine	mmol/L	Amino acids	Branched-chain amino acids
Val	Valine	mmol/L	Amino acids	Branched-chain amino acids
Phe	Phenylalanine	mmol/L	Amino acids	Aromatic amino acids
Tyr	Tyrosine	mmol/L	Amino acids	Aromatic amino acids
Total_FA	Total Fatty Acids	mmol/L	Fatty acids
Unsaturation	Degree of Unsaturation	degree	Fatty acids
Omega_3	Omega-3 Fatty Acids	mmol/L	Fatty acids
Omega_6	Omega-6 Fatty Acids	mmol/L	Fatty acids
PUFA	Polyunsaturated Fatty Acids	mmol/L	Fatty acids
MUFA	Monounsaturated Fatty Acids	mmol/L	Fatty acids
SFA	Saturated Fatty Acids	mmol/L	Fatty acids
LA	Linoleic Acid	mmol/L	Fatty acids
DHA	Docosahexaenoic Acid	mmol/L	Fatty acids
Omega_3_pct	Omega-3 Fatty Acids to Total Fatty Acids percentage	%	Fatty acids	Fatty acid ratios
Omega_6_pct	Omega-6 Fatty Acids to Total Fatty Acids percentage	%	Fatty acids	Fatty acid ratios
PUFA_pct	Polyunsaturated Fatty Acids to Total Fatty Acids percentage	%	Fatty acids	Fatty acid ratios
MUFA_pct	Monounsaturated Fatty Acids to Total Fatty Acids percentage	%	Fatty acids	Fatty acid ratios
SFA_pct	Saturated Fatty Acids to Total Fatty Acids percentage	%	Fatty acids	Fatty acid ratios
LA_pct	Linoleic Acid to Total Fatty Acids percentage	%	Fatty acids	Fatty acid ratios
DHA_pct	Docosahexaenoic Acid to Total Fatty Acids percentage	%	Fatty acids	Fatty acid ratios
PUFA_by_MUFA	Polyunsaturated Fatty Acids to Monounsaturated Fatty Acids ratio	ratio	Fatty acids	Fatty acid ratios
Omega_6_by_Omega_3	Omega-6 Fatty Acids to Omega-3 Fatty Acids ratio	ratio	Fatty acids	Fatty acid ratios
XXL_VLDL_P	Concentration of Chylomicrons and Extremely Large VLDL Particles	mmol/L	Lipoprotein subclasses	Chylomicrons and extremely large VLDL (particle diameters from 75 nm upwards)
XXL_VLDL_L	Total Lipids in Chylomicrons and Extremely Large VLDL	mmol/L	Lipoprotein subclasses	Chylomicrons and extremely large VLDL (particle diameters from 75 nm upwards)
XXL_VLDL_PL	Phospholipids in Chylomicrons and Extremely Large VLDL	mmol/L	Lipoprotein subclasses	Chylomicrons and extremely large VLDL (particle diameters from 75 nm upwards)
XXL_VLDL_C	Cholesterol in Chylomicrons and Extremely Large VLDL	mmol/L	Lipoprotein subclasses	Chylomicrons and extremely large VLDL (particle diameters from 75 nm upwards)
XXL_VLDL_CE	Cholesteryl Esters in Chylomicrons and Extremely Large VLDL	mmol/L	Lipoprotein subclasses	Chylomicrons and extremely large VLDL (particle diameters from 75 nm upwards)
XXL_VLDL_FC	Free Cholesterol in Chylomicrons and Extremely Large VLDL	mmol/L	Lipoprotein subclasses	Chylomicrons and extremely large VLDL (particle diameters from 75 nm upwards)
XXL_VLDL_TG	Triglycerides in Chylomicrons and Extremely Large VLDL	mmol/L	Lipoprotein subclasses	Chylomicrons and extremely large VLDL (particle diameters from 75 nm upwards)
XL_VLDL_P	Concentration of Very Large VLDL Particles	mmol/L	Lipoprotein subclasses	Very large VLDL (average diameter 64 nm)
XL_VLDL_L	Total Lipids in Very Large VLDL	mmol/L	Lipoprotein subclasses	Very large VLDL (average diameter 64 nm)
XL_VLDL_PL	Phospholipids in Very Large VLDL	mmol/L	Lipoprotein subclasses	Very large VLDL (average diameter 64 nm)
XL_VLDL_C	Cholesterol in Very Large VLDL	mmol/L	Lipoprotein subclasses	Very large VLDL (average diameter 64 nm)
XL_VLDL_CE	Cholesteryl Esters in Very Large VLDL	mmol/L	Lipoprotein subclasses	Very large VLDL (average diameter 64 nm)
XL_VLDL_FC	Free Cholesterol in Very Large VLDL	mmol/L	Lipoprotein subclasses	Very large VLDL (average diameter 64 nm)
XL_VLDL_TG	Triglycerides in Very Large VLDL	mmol/L	Lipoprotein subclasses	Very large VLDL (average diameter 64 nm)
L_VLDL_P	Concentration of Large VLDL Particles	mmol/L	Lipoprotein subclasses	Large VLDL (average diameter 53.6 nm)
L_VLDL_L	Total Lipids in Large VLDL	mmol/L	Lipoprotein subclasses	Large VLDL (average diameter 53.6 nm)
L_VLDL_PL	Phospholipids in Large VLDL	mmol/L	Lipoprotein subclasses	Large VLDL (average diameter 53.6 nm)
L_VLDL_C	Cholesterol in Large VLDL	mmol/L	Lipoprotein subclasses	Large VLDL (average diameter 53.6 nm)
L_VLDL_CE	Cholesteryl Esters in Large VLDL	mmol/L	Lipoprotein subclasses	Large VLDL (average diameter 53.6 nm)
L_VLDL_FC	Free Cholesterol in Large VLDL	mmol/L	Lipoprotein subclasses	Large VLDL (average diameter 53.6 nm)
L_VLDL_TG	Triglycerides in Large VLDL	mmol/L	Lipoprotein subclasses	Large VLDL (average diameter 53.6 nm)
M_VLDL_P	Concentration of Medium VLDL Particles	mmol/L	Lipoprotein subclasses	Medium VLDL (average diameter 44.5 nm)
M_VLDL_L	Total Lipids in Medium VLDL	mmol/L	Lipoprotein subclasses	Medium VLDL (average diameter 44.5 nm)
M_VLDL_PL	Phospholipids in Medium VLDL	mmol/L	Lipoprotein subclasses	Medium VLDL (average diameter 44.5 nm)
M_VLDL_C	Cholesterol in Medium VLDL	mmol/L	Lipoprotein subclasses	Medium VLDL (average diameter 44.5 nm)
M_VLDL_CE	Cholesteryl Esters in Medium VLDL	mmol/L	Lipoprotein subclasses	Medium VLDL (average diameter 44.5 nm)
M_VLDL_FC	Free Cholesterol in Medium VLDL	mmol/L	Lipoprotein subclasses	Medium VLDL (average diameter 44.5 nm)
M_VLDL_TG	Triglycerides in Medium VLDL	mmol/L	Lipoprotein subclasses	Medium VLDL (average diameter 44.5 nm)
S_VLDL_P	Concentration of Small VLDL Particles	mmol/L	Lipoprotein subclasses	Small VLDL (average diameter 36.8 nm)
S_VLDL_L	Total Lipids in Small VLDL	mmol/L	Lipoprotein subclasses	Small VLDL (average diameter 36.8 nm)
S_VLDL_PL	Phospholipids in Small VLDL	mmol/L	Lipoprotein subclasses	Small VLDL (average diameter 36.8 nm)
S_VLDL_C	Cholesterol in Small VLDL	mmol/L	Lipoprotein subclasses	Small VLDL (average diameter 36.8 nm)
S_VLDL_CE	Cholesteryl Esters in Small VLDL	mmol/L	Lipoprotein subclasses	Small VLDL (average diameter 36.8 nm)
S_VLDL_FC	Free Cholesterol in Small VLDL	mmol/L	Lipoprotein subclasses	Small VLDL (average diameter 36.8 nm)
S_VLDL_TG	Triglycerides in Small VLDL	mmol/L	Lipoprotein subclasses	Small VLDL (average diameter 36.8 nm)
XS_VLDL_P	Concentration of Very Small VLDL Particles	mmol/L	Lipoprotein subclasses	Very small VLDL (average diameter 31.3 nm)
XS_VLDL_L	Total Lipids in Very Small VLDL	mmol/L	Lipoprotein subclasses	Very small VLDL (average diameter 31.3 nm)
XS_VLDL_PL	Phospholipids in Very Small VLDL	mmol/L	Lipoprotein subclasses	Very small VLDL (average diameter 31.3 nm)
XS_VLDL_C	Cholesterol in Very Small VLDL	mmol/L	Lipoprotein subclasses	Very small VLDL (average diameter 31.3 nm)
XS_VLDL_CE	Cholesteryl Esters in Very Small VLDL	mmol/L	Lipoprotein subclasses	Very small VLDL (average diameter 31.3 nm)
XS_VLDL_FC	Free Cholesterol in Very Small VLDL	mmol/L	Lipoprotein subclasses	Very small VLDL (average diameter 31.3 nm)
XS_VLDL_TG	Triglycerides in Very Small VLDL	mmol/L	Lipoprotein subclasses	Very small VLDL (average diameter 31.3 nm)
IDL_P	Concentration of IDL Particles	mmol/L	Lipoprotein subclasses	IDL (average diameter 28.6 nm)
IDL_L	Total Lipids in IDL	mmol/L	Lipoprotein subclasses	IDL (average diameter 28.6 nm)
IDL_PL	Phospholipids in IDL	mmol/L	Lipoprotein subclasses	IDL (average diameter 28.6 nm)
IDL_C	Cholesterol in IDL	mmol/L	Lipoprotein subclasses	IDL (average diameter 28.6 nm)
IDL_CE	Cholesteryl Esters in IDL	mmol/L	Lipoprotein subclasses	IDL (average diameter 28.6 nm)
IDL_FC	Free Cholesterol in IDL	mmol/L	Lipoprotein subclasses	IDL (average diameter 28.6 nm)
IDL_TG	Triglycerides in IDL	mmol/L	Lipoprotein subclasses	IDL (average diameter 28.6 nm)
L_LDL_P	Concentration of Large LDL Particles	mmol/L	Lipoprotein subclasses	Large LDL (average diameter 25.5 nm)
L_LDL_L	Total Lipids in Large LDL	mmol/L	Lipoprotein subclasses	Large LDL (average diameter 25.5 nm)
L_LDL_PL	Phospholipids in Large LDL	mmol/L	Lipoprotein subclasses	Large LDL (average diameter 25.5 nm)
L_LDL_C	Cholesterol in Large LDL	mmol/L	Lipoprotein subclasses	Large LDL (average diameter 25.5 nm)
L_LDL_CE	Cholesteryl Esters in Large LDL	mmol/L	Lipoprotein subclasses	Large LDL (average diameter 25.5 nm)
L_LDL_FC	Free Cholesterol in Large LDL	mmol/L	Lipoprotein subclasses	Large LDL (average diameter 25.5 nm)
L_LDL_TG	Triglycerides in Large LDL	mmol/L	Lipoprotein subclasses	Large LDL (average diameter 25.5 nm)
M_LDL_P	Concentration of Medium LDL Particles	mmol/L	Lipoprotein subclasses	Medium LDL (average diameter 23 nm)
M_LDL_L	Total Lipids in Medium LDL	mmol/L	Lipoprotein subclasses	Medium LDL (average diameter 23 nm)
M_LDL_PL	Phospholipids in Medium LDL	mmol/L	Lipoprotein subclasses	Medium LDL (average diameter 23 nm)
M_LDL_C	Cholesterol in Medium LDL	mmol/L	Lipoprotein subclasses	Medium LDL (average diameter 23 nm)
M_LDL_CE	Cholesteryl Esters in Medium LDL	mmol/L	Lipoprotein subclasses	Medium LDL (average diameter 23 nm)
M_LDL_FC	Free Cholesterol in Medium LDL	mmol/L	Lipoprotein subclasses	Medium LDL (average diameter 23 nm)
M_LDL_TG	Triglycerides in Medium LDL	mmol/L	Lipoprotein subclasses	Medium LDL (average diameter 23 nm)
S_LDL_P	Concentration of Small LDL Particles	mmol/L	Lipoprotein subclasses	Small LDL (average diameter 18.7 nm)
S_LDL_L	Total Lipids in Small LDL	mmol/L	Lipoprotein subclasses	Small LDL (average diameter 18.7 nm)
S_LDL_PL	Phospholipids in Small LDL	mmol/L	Lipoprotein subclasses	Small LDL (average diameter 18.7 nm)
S_LDL_C	Cholesterol in Small LDL	mmol/L	Lipoprotein subclasses	Small LDL (average diameter 18.7 nm)
S_LDL_CE	Cholesteryl Esters in Small LDL	mmol/L	Lipoprotein subclasses	Small LDL (average diameter 18.7 nm)
S_LDL_FC	Free Cholesterol in Small LDL	mmol/L	Lipoprotein subclasses	Small LDL (average diameter 18.7 nm)
S_LDL_TG	Triglycerides in Small LDL	mmol/L	Lipoprotein subclasses	Small LDL (average diameter 18.7 nm)
XL_HDL_P	Concentration of Very Large HDL Particles	mmol/L	Lipoprotein subclasses	Very large HDL (average diameter 14.3 nm)
XL_HDL_L	Total Lipids in Very Large HDL	mmol/L	Lipoprotein subclasses	Very large HDL (average diameter 14.3 nm)
XL_HDL_PL	Phospholipids in Very Large HDL	mmol/L	Lipoprotein subclasses	Very large HDL (average diameter 14.3 nm)
XL_HDL_C	Cholesterol in Very Large HDL	mmol/L	Lipoprotein subclasses	Very large HDL (average diameter 14.3 nm)
XL_HDL_CE	Cholesteryl Esters in Very Large HDL	mmol/L	Lipoprotein subclasses	Very large HDL (average diameter 14.3 nm)
XL_HDL_FC	Free Cholesterol in Very Large HDL	mmol/L	Lipoprotein subclasses	Very large HDL (average diameter 14.3 nm)
XL_HDL_TG	Triglycerides in Very Large HDL	mmol/L	Lipoprotein subclasses	Very large HDL (average diameter 14.3 nm)
L_HDL_P	Concentration of Large HDL Particles	mmol/L	Lipoprotein subclasses	Large HDL (average diameter 12.1 nm)
L_HDL_L	Total Lipids in Large HDL	mmol/L	Lipoprotein subclasses	Large HDL (average diameter 12.1 nm)
L_HDL_PL	Phospholipids in Large HDL	mmol/L	Lipoprotein subclasses	Large HDL (average diameter 12.1 nm)
L_HDL_C	Cholesterol in Large HDL	mmol/L	Lipoprotein subclasses	Large HDL (average diameter 12.1 nm)
L_HDL_CE	Cholesteryl Esters in Large HDL	mmol/L	Lipoprotein subclasses	Large HDL (average diameter 12.1 nm)
L_HDL_FC	Free Cholesterol in Large HDL	mmol/L	Lipoprotein subclasses	Large HDL (average diameter 12.1 nm)
L_HDL_TG	Triglycerides in Large HDL	mmol/L	Lipoprotein subclasses	Large HDL (average diameter 12.1 nm)
M_HDL_P	Concentration of Medium HDL Particles	mmol/L	Lipoprotein subclasses	Medium HDL (average diameter 10.9 nm)
M_HDL_L	Total Lipids in Medium HDL	mmol/L	Lipoprotein subclasses	Medium HDL (average diameter 10.9 nm)
M_HDL_PL	Phospholipids in Medium HDL	mmol/L	Lipoprotein subclasses	Medium HDL (average diameter 10.9 nm)
M_HDL_C	Cholesterol in Medium HDL	mmol/L	Lipoprotein subclasses	Medium HDL (average diameter 10.9 nm)
M_HDL_CE	Cholesteryl Esters in Medium HDL	mmol/L	Lipoprotein subclasses	Medium HDL (average diameter 10.9 nm)
M_HDL_FC	Free Cholesterol in Medium HDL	mmol/L	Lipoprotein subclasses	Medium HDL (average diameter 10.9 nm)
M_HDL_TG	Triglycerides in Medium HDL	mmol/L	Lipoprotein subclasses	Medium HDL (average diameter 10.9 nm)
S_HDL_P	Concentration of Small HDL Particles	mmol/L	Lipoprotein subclasses	Small HDL (average diameter 8.7 nm)
S_HDL_L	Total Lipids in Small HDL	mmol/L	Lipoprotein subclasses	Small HDL (average diameter 8.7 nm)
S_HDL_PL	Phospholipids in Small HDL	mmol/L	Lipoprotein subclasses	Small HDL (average diameter 8.7 nm)
S_HDL_C	Cholesterol in Small HDL	mmol/L	Lipoprotein subclasses	Small HDL (average diameter 8.7 nm)
S_HDL_CE	Cholesteryl Esters in Small HDL	mmol/L	Lipoprotein subclasses	Small HDL (average diameter 8.7 nm)
S_HDL_FC	Free Cholesterol in Small HDL	mmol/L	Lipoprotein subclasses	Small HDL (average diameter 8.7 nm)
S_HDL_TG	Triglycerides in Small HDL	mmol/L	Lipoprotein subclasses	Small HDL (average diameter 8.7 nm)
Phosphoglyc	Phosphoglycerides	mmol/L	Other lipids
TG_by_PG	Triglycerides to Phosphoglycerides ratio	ratio	Other lipids
Cholines	Total Cholines	mmol/L	Other lipids
Phosphatidylc	Phosphatidylcholines	mmol/L	Other lipids
Sphingomyelins	Sphingomyelins	mmol/L	Other lipids
XXL_VLDL_PL_pct	Phospholipids to Total Lipids in Chylomicrons and Extremely Large VLDL percentage	%	Relative lipoprotein lipid concentrations	Chylomicrons and extremely large VLDL ratios
XXL_VLDL_C_pct	Cholesterol to Total Lipids in Chylomicrons and Extremely Large VLDL percentage	%	Relative lipoprotein lipid concentrations	Chylomicrons and extremely large VLDL ratios
XXL_VLDL_CE_pct	Cholesteryl Esters to Total Lipids in Chylomicrons and Extremely Large VLDL percentage	%	Relative lipoprotein lipid concentrations	Chylomicrons and extremely large VLDL ratios
XXL_VLDL_FC_pct	Free Cholesterol to Total Lipids in Chylomicrons and Extremely Large VLDL percentage	%	Relative lipoprotein lipid concentrations	Chylomicrons and extremely large VLDL ratios
XXL_VLDL_TG_pct	Triglycerides to Total Lipids in Chylomicrons and Extremely Large VLDL percentage	%	Relative lipoprotein lipid concentrations	Chylomicrons and extremely large VLDL ratios
XL_VLDL_PL_pct	Phospholipids to Total Lipids in Very Large VLDL percentage	%	Relative lipoprotein lipid concentrations	Very large VLDL ratios
XL_VLDL_C_pct	Cholesterol to Total Lipids in Very Large VLDL percentage	%	Relative lipoprotein lipid concentrations	Very large VLDL ratios
XL_VLDL_CE_pct	Cholesteryl Esters to Total Lipids in Very Large VLDL percentage	%	Relative lipoprotein lipid concentrations	Very large VLDL ratios
XL_VLDL_FC_pct	Free Cholesterol to Total Lipids in Very Large VLDL percentage	%	Relative lipoprotein lipid concentrations	Very large VLDL ratios
XL_VLDL_TG_pct	Triglycerides to Total Lipids in Very Large VLDL percentage	%	Relative lipoprotein lipid concentrations	Very large VLDL ratios
L_VLDL_PL_pct	Phospholipids to Total Lipids in Large VLDL percentage	%	Relative lipoprotein lipid concentrations	Large VLDL ratios
L_VLDL_C_pct	Cholesterol to Total Lipids in Large VLDL percentage	%	Relative lipoprotein lipid concentrations	Large VLDL ratios
L_VLDL_CE_pct	Cholesteryl Esters to Total Lipids in Large VLDL percentage	%	Relative lipoprotein lipid concentrations	Large VLDL ratios
L_VLDL_FC_pct	Free Cholesterol to Total Lipids in Large VLDL percentage	%	Relative lipoprotein lipid concentrations	Large VLDL ratios
L_VLDL_TG_pct	Triglycerides to Total Lipids in Large VLDL percentage	%	Relative lipoprotein lipid concentrations	Large VLDL ratios
M_VLDL_PL_pct	Phospholipids to Total Lipids in Medium VLDL percentage	%	Relative lipoprotein lipid concentrations	Medium VLDL ratios
M_VLDL_C_pct	Cholesterol to Total Lipids in Medium VLDL percentage	%	Relative lipoprotein lipid concentrations	Medium VLDL ratios
M_VLDL_CE_pct	Cholesteryl Esters to Total Lipids in Medium VLDL percentage	%	Relative lipoprotein lipid concentrations	Medium VLDL ratios
M_VLDL_FC_pct	Free Cholesterol to Total Lipids in Medium VLDL percentage	%	Relative lipoprotein lipid concentrations	Medium VLDL ratios
M_VLDL_TG_pct	Triglycerides to Total Lipids in Medium VLDL percentage	%	Relative lipoprotein lipid concentrations	Medium VLDL ratios
S_VLDL_PL_pct	Phospholipids to Total Lipids in Small VLDL percentage	%	Relative lipoprotein lipid concentrations	Small VLDL ratios
S_VLDL_C_pct	Cholesterol to Total Lipids in Small VLDL percentage	%	Relative lipoprotein lipid concentrations	Small VLDL ratios
S_VLDL_CE_pct	Cholesteryl Esters to Total Lipids in Small VLDL percentage	%	Relative lipoprotein lipid concentrations	Small VLDL ratios
S_VLDL_FC_pct	Free Cholesterol to Total Lipids in Small VLDL percentage	%	Relative lipoprotein lipid concentrations	Small VLDL ratios
S_VLDL_TG_pct	Triglycerides to Total Lipids in Small VLDL percentage	%	Relative lipoprotein lipid concentrations	Small VLDL ratios
XS_VLDL_PL_pct	Phospholipids to Total Lipids in Very Small VLDL percentage	%	Relative lipoprotein lipid concentrations	Very small VLDL ratios
XS_VLDL_C_pct	Cholesterol to Total Lipids in Very Small VLDL percentage	%	Relative lipoprotein lipid concentrations	Very small VLDL ratios
XS_VLDL_CE_pct	Cholesteryl Esters to Total Lipids in Very Small VLDL percentage	%	Relative lipoprotein lipid concentrations	Very small VLDL ratios
XS_VLDL_FC_pct	Free Cholesterol to Total Lipids in Very Small VLDL percentage	%	Relative lipoprotein lipid concentrations	Very small VLDL ratios
XS_VLDL_TG_pct	Triglycerides to Total Lipids in Very Small VLDL percentage	%	Relative lipoprotein lipid concentrations	Very small VLDL ratios
IDL_PL_pct	Phospholipids to Total Lipids in IDL percentage	%	Relative lipoprotein lipid concentrations	IDL ratios
IDL_C_pct	Cholesterol to Total Lipids in IDL percentage	%	Relative lipoprotein lipid concentrations	IDL ratios
IDL_CE_pct	Cholesteryl Esters to Total Lipids in IDL percentage	%	Relative lipoprotein lipid concentrations	IDL ratios
IDL_FC_pct	Free Cholesterol to Total Lipids in IDL percentage	%	Relative lipoprotein lipid concentrations	IDL ratios
IDL_TG_pct	Triglycerides to Total Lipids in IDL percentage	%	Relative lipoprotein lipid concentrations	IDL ratios
L_LDL_PL_pct	Phospholipids to Total Lipids in Large LDL percentage	%	Relative lipoprotein lipid concentrations	Large LDL ratios
L_LDL_C_pct	Cholesterol to Total Lipids in Large LDL percentage	%	Relative lipoprotein lipid concentrations	Large LDL ratios
L_LDL_CE_pct	Cholesteryl Esters to Total Lipids in Large LDL percentage	%	Relative lipoprotein lipid concentrations	Large LDL ratios
L_LDL_FC_pct	Free Cholesterol to Total Lipids in Large LDL percentage	%	Relative lipoprotein lipid concentrations	Large LDL ratios
L_LDL_TG_pct	Triglycerides to Total Lipids in Large LDL percentage	%	Relative lipoprotein lipid concentrations	Large LDL ratios
M_LDL_PL_pct	Phospholipids to Total Lipids in Medium LDL percentage	%	Relative lipoprotein lipid concentrations	Medium LDL ratios
M_LDL_C_pct	Cholesterol to Total Lipids in Medium LDL percentage	%	Relative lipoprotein lipid concentrations	Medium LDL ratios
M_LDL_CE_pct	Cholesteryl Esters to Total Lipids in Medium LDL percentage	%	Relative lipoprotein lipid concentrations	Medium LDL ratios
M_LDL_FC_pct	Free Cholesterol to Total Lipids in Medium LDL percentage	%	Relative lipoprotein lipid concentrations	Medium LDL ratios
M_LDL_TG_pct	Triglycerides to Total Lipids in Medium LDL percentage	%	Relative lipoprotein lipid concentrations	Medium LDL ratios
S_LDL_PL_pct	Phospholipids to Total Lipids in Small LDL percentage	%	Relative lipoprotein lipid concentrations	Small LDL ratios
S_LDL_C_pct	Cholesterol to Total Lipids in Small LDL percentage	%	Relative lipoprotein lipid concentrations	Small LDL ratios
S_LDL_CE_pct	Cholesteryl Esters to Total Lipids in Small LDL percentage	%	Relative lipoprotein lipid concentrations	Small LDL ratios
S_LDL_FC_pct	Free Cholesterol to Total Lipids in Small LDL percentage	%	Relative lipoprotein lipid concentrations	Small LDL ratios
S_LDL_TG_pct	Triglycerides to Total Lipids in Small LDL percentage	%	Relative lipoprotein lipid concentrations	Small LDL ratios
XL_HDL_PL_pct	Phospholipids to Total Lipids in Very Large HDL percentage	%	Relative lipoprotein lipid concentrations	Very large HDL ratios
XL_HDL_C_pct	Cholesterol to Total Lipids in Very Large HDL percentage	%	Relative lipoprotein lipid concentrations	Very large HDL ratios
XL_HDL_CE_pct	Cholesteryl Esters to Total Lipids in Very Large HDL percentage	%	Relative lipoprotein lipid concentrations	Very large HDL ratios
XL_HDL_FC_pct	Free Cholesterol to Total Lipids in Very Large HDL percentage	%	Relative lipoprotein lipid concentrations	Very large HDL ratios
XL_HDL_TG_pct	Triglycerides to Total Lipids in Very Large HDL percentage	%	Relative lipoprotein lipid concentrations	Very large HDL ratios
L_HDL_PL_pct	Phospholipids to Total Lipids in Large HDL percentage	%	Relative lipoprotein lipid concentrations	Large HDL ratios
L_HDL_C_pct	Cholesterol to Total Lipids in Large HDL percentage	%	Relative lipoprotein lipid concentrations	Large HDL ratios
L_HDL_CE_pct	Cholesteryl Esters to Total Lipids in Large HDL percentage	%	Relative lipoprotein lipid concentrations	Large HDL ratios
L_HDL_FC_pct	Free Cholesterol to Total Lipids in Large HDL percentage	%	Relative lipoprotein lipid concentrations	Large HDL ratios
L_HDL_TG_pct	Triglycerides to Total Lipids in Large HDL percentage	%	Relative lipoprotein lipid concentrations	Large HDL ratios
M_HDL_PL_pct	Phospholipids to Total Lipids in Medium HDL percentage	%	Relative lipoprotein lipid concentrations	Medium HDL ratios
M_HDL_C_pct	Cholesterol to Total Lipids in Medium HDL percentage	%	Relative lipoprotein lipid concentrations	Medium HDL ratios
M_HDL_CE_pct	Cholesteryl Esters to Total Lipids in Medium HDL percentage	%	Relative lipoprotein lipid concentrations	Medium HDL ratios
M_HDL_FC_pct	Free Cholesterol to Total Lipids in Medium HDL percentage	%	Relative lipoprotein lipid concentrations	Medium HDL ratios
M_HDL_TG_pct	Triglycerides to Total Lipids in Medium HDL percentage	%	Relative lipoprotein lipid concentrations	Medium HDL ratios
S_HDL_PL_pct	Phospholipids to Total Lipids in Small HDL percentage	%	Relative lipoprotein lipid concentrations	Small HDL ratios
S_HDL_C_pct	Cholesterol to Total Lipids in Small HDL percentage	%	Relative lipoprotein lipid concentrations	Small HDL ratios
S_HDL_CE_pct	Cholesteryl Esters to Total Lipids in Small HDL percentage	%	Relative lipoprotein lipid concentrations	Small HDL ratios
S_HDL_FC_pct	Free Cholesterol to Total Lipids in Small HDL percentage	%	Relative lipoprotein lipid concentrations	Small HDL ratios
S_HDL_TG_pct	Triglycerides to Total Lipids in Small HDL percentage	%	Relative lipoprotein lipid concentrations	Small HDL ratios

## Sheet: headers ST2
Header		Explanation
region		Region identifier
superregion_start		Chromosomal position for start of region
superregion_end		Chromosomal position for end of region
mhc		Inside MHC?
Chromosome		Chromosome
Position		Position on hg19
pos.hg38		Position on hg38
rsid		Rsid ID
markerName		MarkerName
pheno		Phenotype mapped
reference_allele		Reference allele
effect_allele		Effect allele
eafreqadj		Weighted frequency of the effect allel (METAL)
effect_allele_frequency_SE		SE of the allele frequency (METAL)
effect_allele_frequency_min		Min allele frequency of the effect allele (METAL)
effect_allele_frequency_max		Max allele frequency of the effect allele (METAL)
Effect		Beta of effect allele
StdErr		Standard error of the effect
logP		log10 P-value of the meta-analysis
Direction		Direction of effect across cohorts
HetISq		Heterogeneity statistics from METAL
HetChiSq		Heterogeneity statistics from METAL
HetDf		Heterogeneity statistics from METAL
logHetP		Heterogeneity statistics from METAL
Description		Full description of the phenotype
Units		Units phenotype is measured in
Group		Phenotype classification
Sub-group		Phenotype classification
Type		Type of the measured variable
UKB.Field.ID		UKB field for phenotype
QC.Flag.Field.ID		UKB field for QC of the phenotype
british_african_BETA		Cohort-specific effect estimate contributing to the meta-analysis
british_african_SE		Cohort-specific standard error of the effect estimate contributing to the meta-analysis
british_african_LOG10P		Cohort-specific LOG10P contributing to the meta-analysis
british_centralsouth_asian_BETA		Cohort-specific effect estimate contributing to the meta-analysis
british_centralsouth_asian_SE		Cohort-specific standard error of the effect estimate contributing to the meta-analysis
british_centralsouth_asian_LOG10P		Cohort-specific LOG10P contributing to the meta-analysis
european_BETA		Cohort-specific effect estimate contributing to the meta-analysis
european_SE		Cohort-specific standard error of the effect estimate contributing to the meta-analysis
european_LOG10P		Cohort-specific LOG10P contributing to the meta-analysis
rsid.gwas_thrR2_0.1		Mapping to GWAS catalogue based on R2 > 0.1
reported_gwascatalogue		Based on these GWAS catalogue mappings, has the variant been reported for a metbaolic trait before?
Consequence.lead		VEP consequence of the lead variant
IMPACT.lead		VEP impact of the lead variant
SYMBOL.lead		Gene symbol of the lead variant
Gene.lead		Ensembl ID of lead variant gene
CADD_PHRED.lead		CADD score of the lead variant
R2		R2 between the lead and proxy variants
POS.proxy		Hg19-based position of the proxy variant
ID.proxy		Identifier of the proxy variant
Consequence.proxy		VEP consequence of the proxy variant
IMPACT.proxy		VEP impact of the proxy variant
Gene.proxy		ENSG gene ID of the proxy variant
SYMBOL.proxy		Gene symbol of the proxy variant
CADD_PHRED.proxy		CADD score of the proxy variant
closest.gene.body		Closest gene based on distance to the gene body
closest.gene.tss		Closest gene based on distance to the transcription start site

## Sheet: ST2
Supplementary Table 2: Summary of trans-ancestral genetic findings
region	superregion_start	superregion_end	mhc	Chromosome	Position	pos.hg38	rsid	markerName	pheno	reference_allele	effect_allele	eafreqadj	effect_allele_frequency_SE	effect_allele_frequency_min	effect_allele_frequency_max	Effect	StdErr	logP	Direction	HetISq	HetChiSq	HetDf	logHetP	Description	Units	Group	Sub-group	Type	UKB.Field.ID	QC.Flag.Field.ID	british_african_BETA	british_african_SE	british_african_LOG10P	british_centralsouth_asian_BETA	british_centralsouth_asian_SE	british_centralsouth_asian_LOG10P	european_BETA	european_SE	european_LOG10P	rsid.gwas_thrR2_0.1	reported_gwascatalogue	Consequence.lead	IMPACT.lead	SYMBOL.lead	Gene.lead	CADD_PHRED.lead	R2	POS.proxy	ID.proxy
1_0	603426	2639427	FALSE	1	910935	975555	rs2340592	chr1:910935_A_G	Citrate	G	A	0.1888	0.0357	0.1815	0.4046	-0.0166	0.0026	9.88	-+-	63.2	5.44	2	1.181	Citrate	mmol/L	Glycolysis related metabolites		Non-derived	23473	23773	-0.0415992	0.0173278	1.78615	0.0134304	0.0164004	0.384216	-0.0168031	0.00264703	9.66101	rs112905931||rs13303065||rs13303368||rs2002848||rs28469033||rs3121569||rs3934834||rs4970418	TRUE	downstream_gene_variant	MODIFIER	PLEKHN1	ENSG00000187583	3.404	0.822947	917492	rs28434575
1_0	603426	2639427	FALSE	1	913610	978230	rs74045047	chr1:913610_A_G	Ala	G	A	0.1621	0.0154	0.1591	0.2596	-0.0331	0.0027	33.09	---	0	0.772	2	0.1676	Alanine	mmol/L	Amino acids		Non-derived	23460	23760	-0.0489975	0.0194017	1.93719	-0.0275928	0.0178494	0.913153	-0.0328985	0.00279118	31.3393	rs112905931||rs13303065||rs13303368||rs1891906||rs1921||rs2001744||rs2002848||rs2298214||rs2465136||rs2710890||rs3121569||rs3128118||rs34712273||rs3934834||rs4970418||rs59239970||rs9442392||rs9777717	TRUE	downstream_gene_variant	MODIFIER	PLEKHN1	ENSG00000187583	1.732	0.995066	917492	rs28434575
1_0	603426	2639427	FALSE	1	918270	982890	rs6659460	chr1:918270_C_T	Val	C	T	0.1617	0.0147	0.1588	0.2557	-0.0219	0.0027	15.22	-+-	26.5	2.72	2	0.5907	Valine	mmol/L	Amino acids	Branched-chain amino acids	Non-derived	23467	23767	-0.00597072	0.0192192	0.121446	0.00259058	0.0176443	0.0539053	-0.0228026	0.0027643	15.7965	rs112905931||rs13303065||rs13303368||rs1891906||rs1921||rs2001744||rs2002848||rs2298214||rs2465136||rs3121569||rs3128118||rs34712273||rs3934834||rs4970418||rs59239970||rs9442392||rs9777717	TRUE	upstream_gene_variant	MODIFIER	C1orf170	ENSG00000187642	1.340	0.998852	917492	rs28434575
1_0	603426	2639427	FALSE	1	924448	989068	rs753790753	chr1:924448_G_GTTGA	HDL_FC	GTTGA	G	0.5769	0.0321	0.2219	0.6345	-0.0124	0.0018	11.3	-+-	9.7	2.216	2	0.4811	Free Cholesterol in HDL	mmol/L	Free cholesterol		Composite	23422	23722	-0.00677507	0.0204049	0.130847	0.00807317	0.0141338	0.245753	-0.0127694	0.00181594	11.6907	rs111754459||rs112905931||rs13303065||rs13303368||rs1891906||rs1921||rs2001744||rs2002848||rs2298214||rs2465136||rs2710872||rs2710888||rs2710890||rs28469033||rs28536514||rs3121560||rs3121569||rs3128109||rs3128118||rs3128125||rs34712273||rs4970394||rs4970418||rs59239970||rs9442392||rs9442393	TRUE	intergenic_variant	MODIFIER	-	-	1.719	0.95154	935222	rs2298214
1_0	603426	2639427	FALSE	1	924528	989148	rs34712273	chr1:924528_A_C	ApoA1	C	A	0.5782	0.0276	0.0624	0.6419	-0.0145	0.0018	14.3	-++	9.3	2.204	2	0.4786	Apolipoprotein A1	g/l	Apolipoproteins		Non-derived	23440	23740	0.00446188	0.0362093	0.0448276	0.00480271	0.0140149	0.135586	-0.0148424	0.00186484	14.7611	rs1062090||rs111610668||rs111754459||rs112905931||rs113072236||rs11486024||rs12044597||rs12103||rs1240709||rs13303010||rs13303065||rs13303327||rs13303368||rs17162854||rs1891906||rs1921||rs2001744||rs2002848||rs2072927||rs2298214||rs2465136||rs2710872||rs2710873||rs2710888||rs2710890||rs28469033||rs28536514||rs2977608||rs3121560||rs3121569||rs3128109||rs3128118||rs3128125||rs34712273||rs3935032||r…	TRUE	intergenic_variant	MODIFIER	-	-	2.350	0.978301	935222	rs2298214
1_0	603426	2639427	FALSE	1	924528	989148	rs34712273	chr1:924528_A_C	HDL_C	C	A	0.5782	0.0271	0.0624	0.6419	-0.0124	0.0018	11.44	-+-	0	1.766	2	0.3835	HDL Cholesterol	mmol/L	Cholesterol		Composite	23406	23706	-0.0105347	0.0355321	0.115284	0.00559316	0.0136351	0.166435	-0.0126698	0.00179477	11.7765	rs1062090||rs111610668||rs111754459||rs112905931||rs113072236||rs11486024||rs12044597||rs12103||rs1240709||rs13303010||rs13303065||rs13303327||rs13303368||rs17162854||rs1891906||rs1921||rs2001744||rs2002848||rs2072927||rs2298214||rs2465136||rs2710872||rs2710873||rs2710888||rs2710890||rs28469033||rs28536514||rs2977608||rs3121560||rs3121569||rs3128109||rs3128118||rs3128125||rs34712273||rs3935032||r…	TRUE	intergenic_variant	MODIFIER	-	-	2.350	0.978301	935222	rs2298214
1_0	603426	2639427	FALSE	1	924528	989148	rs34712273	chr1:924528_A_C	HDL_CE	C	A	0.5782	0.0272	0.0624	0.6419	-0.0123	0.0018	11.17	-+-	0	1.375	2	0.2985	Cholesteryl Esters in HDL	mmol/L	Cholesteryl esters		Composite	23418	23718	-0.00853429	0.0355152	0.0914625	0.00353395	0.0136452	0.0992814	-0.0125385	0.00180322	11.4479	rs1062090||rs111610668||rs111754459||rs112905931||rs113072236||rs11486024||rs12044597||rs12103||rs1240709||rs13303010||rs13303065||rs13303327||rs13303368||rs17162854||rs1891906||rs1921||rs2001744||rs2002848||rs2072927||rs2298214||rs2465136||rs2710872||rs2710873||rs2710888||rs2710890||rs28469033||rs28536514||rs2977608||rs3121560||rs3121569||rs3128109||rs3128118||rs3128125||rs34712273||rs3935032||r…	TRUE	intergenic_variant	MODIFIER	-	-	2.350	0.978301	935222	rs2298214
1_0	603426	2639427	FALSE	1	924528	989148	rs34712273	chr1:924528_A_C	HDL_L	C	A	0.5782	0.0272	0.0624	0.6419	-0.0131	0.0018	12.48	-+-	2.3	2.046	2	0.4443	Total Lipids in HDL	mmol/L	Total lipids		Composite	23426	23726	-0.00845067	0.0357433	0.0898552	0.00633358	0.013751	0.190378	-0.0134249	0.00181358	12.8738	rs1062090||rs111610668||rs111754459||rs112905931||rs113072236||rs11486024||rs12044597||rs12103||rs1240709||rs13303010||rs13303065||rs13303327||rs13303368||rs17162854||rs1891906||rs1921||rs2001744||rs2002848||rs2072927||rs2298214||rs2465136||rs2710872||rs2710873||rs2710888||rs2710890||rs28469033||rs28536514||rs2977608||rs3121560||rs3121569||rs3128109||rs3128118||rs3128125||rs34712273||rs3935032||r…	TRUE	intergenic_variant	MODIFIER	-	-	2.350	0.978301	935222	rs2298214
1_0	603426	2639427	FALSE	1	924528	989148	rs34712273	chr1:924528_A_C	HDL_P	C	A	0.5782	0.0281	0.0624	0.6419	-0.0148	0.0019	14.02	--+	0	1.54	2	0.3344	Concentration of HDL Particles	mmol/L	Lipoprotein particle concentrations		Composite	23430	23730	0.018249	0.0366576	0.208584	-0.00283397	0.0142124	0.0747146	-0.0150654	0.00192521	14.2956	rs1062090||rs111610668||rs111754459||rs112905931||rs113072236||rs11486024||rs12044597||rs12103||rs1240709||rs13303010||rs13303065||rs13303327||rs13303368||rs17162854||rs1891906||rs1921||rs2001744||rs2002848||rs2072927||rs2298214||rs2465136||rs2710872||rs2710873||rs2710888||rs2710890||rs28469033||rs28536514||rs2977608||rs3121560||rs3121569||rs3128109||rs3128118||rs3128125||rs34712273||rs3935032||r…	TRUE	intergenic_variant	MODIFIER	-	-	2.350	0.978301	935222	rs2298214
1_0	603426	2639427	FALSE	1	924528	989148	rs34712273	chr1:924528_A_C	HDL_PL	C	A	0.5782	0.0275	0.0624	0.6419	-0.0129	0.0018	11.92	-+-	0.5	2.01	2	0.4366	Phospholipids in HDL	mmol/L	Phospholipids		Composite	23414	23714	-0.00603766	0.0357511	0.0625369	0.00635052	0.0138305	0.189691	-0.0132491	0.0018326	12.3151	rs1062090||rs111610668||rs111754459||rs112905931||rs113072236||rs11486024||rs12044597||rs12103||rs1240709||rs13303010||rs13303065||rs13303327||rs13303368||rs17162854||rs1891906||rs1921||rs2001744||rs2002848||rs2072927||rs2298214||rs2465136||rs2710872||rs2710873||rs2710888||rs2710890||rs28469033||rs28536514||rs2977608||rs3121560||rs3121569||rs3128109||rs3128118||rs3128125||rs34712273||rs3935032||r…	TRUE	intergenic_variant	MODIFIER	-	-	2.350	0.978301	935222	rs2298214
1_0	603426	2639427	FALSE	1	924528	989148	rs34712273	chr1:924528_A_C	M_HDL_C	C	A	0.5782	0.028	0.0624	0.6419	-0.0134	0.0019	12.32	-++	0	1.825	2	0.3962	Cholesterol in Medium HDL	mmol/L	Lipoprotein subclasses	Medium HDL (average diameter 10.9 nm)	Composite	23568	23868	0.00366656	0.0359989	0.036744	0.00392088	0.0139007	0.109079	-0.0138112	0.00187881	12.7063	rs1062090||rs111610668||rs111754459||rs112905931||rs113072236||rs11486024||rs12044597||rs12103||rs1240709||rs13303010||rs13303065||rs13303327||rs13303368||rs17162854||rs1891906||rs1921||rs2001744||rs2002848||rs2072927||rs2298214||rs2465136||rs2710872||rs2710873||rs2710888||rs2710890||rs28469033||rs28536514||rs2977608||rs3121560||rs3121569||rs3128109||rs3128118||rs3128125||rs34712273||rs3935032||r…	TRUE	intergenic_variant	MODIFIER	-	-	2.350	0.978301	935222	rs2298214
1_0	603426	2639427	FALSE	1	924528	989148	rs34712273	chr1:924528_A_C	M_HDL_CE	C	A	0.5782	0.0281	0.0624	0.6419	-0.0133	0.0019	11.88	-++	0	1.714	2	0.3721	Cholesteryl Esters in Medium HDL	mmol/L	Lipoprotein subclasses	Medium HDL (average diameter 10.9 nm)	Non-derived	23569	23869	0.00317935	0.0360673	0.0316305	0.00363308	0.0139414	0.0999586	-0.0136274	0.00189054	12.2464	rs1062090||rs111610668||rs111754459||rs112905931||rs113072236||rs11486024||rs12044597||rs12103||rs1240709||rs13303010||rs13303065||rs13303327||rs13303368||rs17162854||rs1891906||rs1921||rs2001744||rs2002848||rs2072927||rs2298214||rs2465136||rs2710872||rs2710873||rs2710888||rs2710890||rs28469033||rs28536514||rs2977608||rs3121560||rs3121569||rs3128109||rs3128118||rs3128125||rs34712273||rs3935032||r…	TRUE	intergenic_variant	MODIFIER	-	-	2.350	0.978301	935222	rs2298214
1_0	603426	2639427	FALSE	1	924528	989148	rs34712273	chr1:924528_A_C	M_HDL_FC	C	A	0.5782	0.0276	0.0624	0.6419	-0.0138	0.0018	13.37	-++	6.5	2.138	2	0.4643	Free Cholesterol in Medium HDL	mmol/L	Lipoprotein subclasses	Medium HDL (average diameter 10.9 nm)	Non-derived	23570	23870	0.00364961	0.0358729	0.0367009	0.00511389	0.0138706	0.147299	-0.0141794	0.0018454	13.8107	rs1062090||rs111610668||rs111754459||rs112905931||rs113072236||rs11486024||rs12044597||rs12103||rs1240709||rs13303010||rs13303065||rs13303327||rs13303368||rs17162854||rs1891906||rs1921||rs2001744||rs2002848||rs2072927||rs2298214||rs2465136||rs2710872||rs2710873||rs2710888||rs2710890||rs28469033||rs28536514||rs2977608||rs3121560||rs3121569||rs3128109||rs3128118||rs3128125||rs34712273||rs3935032||r…	TRUE	intergenic_variant	MODIFIER	-	-	2.350	0.978301	935222	rs2298214
1_0	603426	2639427	FALSE	1	924528	989148	rs34712273	chr1:924528_A_C	M_HDL_L	C	A	0.5782	0.0281	0.0624	0.6419	-0.0138	0.0019	12.58	-++	0	1.855	2	0.4028	Total Lipids in Medium HDL	mmol/L	Lipoprotein subclasses	Medium HDL (average diameter 10.9 nm)	Composite	23566	23866	0.00951075	0.0362363	0.100747	0.00286683	0.0140376	0.0766638	-0.0141397	0.0019028	12.9674	rs1062090||rs111610668||rs111754459||rs112905931||rs113072236||rs11486024||rs12044597||rs12103||rs1240709||rs13303010||rs13303065||rs13303327||rs13303368||rs17162854||rs1891906||rs1921||rs2001744||rs2002848||rs2072927||rs2298214||rs2465136||rs2710872||rs2710873||rs2710888||rs2710890||rs28469033||rs28536514||rs2977608||rs3121560||rs3121569||rs3128109||rs3128118||rs3128125||rs34712273||rs3935032||r…	TRUE	intergenic_variant	MODIFIER	-	-	2.350	0.978301	935222	rs2298214
1_0	603426	2639427	FALSE	1	924528	989148	rs34712273	chr1:924528_A_C	M_HDL_P	C	A	0.5782	0.0279	0.0624	0.6419	-0.0139	0.0019	13.09	-++	0	1.769	2	0.384	Concentration of Medium HDL Particles	mmol/L	Lipoprotein subclasses	Medium HDL (average diameter 10.9 nm)	Non-derived	23565	23865	0.00636861	0.0361378	0.0654449	0.00272486	0.0139532	0.0730564	-0.0142488	0.00187986	13.4605	rs1062090||rs111610668||rs111754459||rs112905931||rs113072236||rs11486024||rs12044597||rs12103||rs1240709||rs13303010||rs13303065||rs13303327||rs13303368||rs17162854||rs1891906||rs1921||rs2001744||rs2002848||rs2072927||rs2298214||rs2465136||rs2710872||rs2710873||rs2710888||rs2710890||rs28469033||rs28536514||rs2977608||rs3121560||rs3121569||rs3128109||rs3128118||rs3128125||rs34712273||rs3935032||r…	TRUE	intergenic_variant	MODIFIER	-	-	2.350	0.978301	935222	rs2298214
1_0	603426	2639427	FALSE	1	924528	989148	rs34712273	chr1:924528_A_C	M_HDL_PL	C	A	0.5781	0.0284	0.0624	0.6419	-0.0132	0.0019	11.46	-++	0	1.81	2	0.393	Phospholipids in Medium HDL	mmol/L	Lipoprotein subclasses	Medium HDL (average diameter 10.9 nm)	Non-derived	23567	23867	0.0137719	0.0363027	0.152169	0.00238053	0.0141432	0.0623142	-0.0136057	0.00192329	11.823	rs1062090||rs111610668||rs111754459||rs112905931||rs113072236||rs11486024||rs12044597||rs12103||rs1240709||rs13303010||rs13303065||rs13303327||rs13303368||rs17162854||rs1891906||rs1921||rs2001744||rs2002848||rs2072927||rs2298214||rs2465136||rs2710872||rs2710873||rs2710888||rs2710890||rs28469033||rs28536514||rs2977608||rs3121560||rs3121569||rs3128109||rs3128118||rs3128125||rs34712273||rs3935032||r…	TRUE	intergenic_variant	MODIFIER	-	-	2.350	0.978301	935222	rs2298214
1_0	603426	2639427	FALSE	1	924528	989148	rs34712273	chr1:924528_A_C	Total_P	C	A	0.5781	0.0282	0.0624	0.6419	-0.0144	0.0019	13.2	-++	1.2	2.024	2	0.4396	Total Concentration of Lipoprotein Particles	mmol/L	Lipoprotein particle concentrations		Composite	23427	23727	0.0180259	0.0368957	0.204015	0.00136738	0.0143646	0.0342514	-0.0148246	0.00194555	13.5948	rs1062090||rs111610668||rs111754459||rs112905931||rs113072236||rs11486024||rs12044597||rs12103||rs1240709||rs13303010||rs13303065||rs13303327||rs13303368||rs17162854||rs1891906||rs1921||rs2001744||rs2002848||rs2072927||rs2298214||rs2465136||rs2710872||rs2710873||rs2710888||rs2710890||rs28469033||rs28536514||rs2977608||rs3121560||rs3121569||rs3128109||rs3128118||rs3128125||rs34712273||rs3935032||r…	TRUE	intergenic_variant	MODIFIER	-	-	2.350	0.978301	935222	rs2298214
1_0	603426	2639427	FALSE	1	962891	1027511	rs4970394	chr1:962891_C_T	S_HDL_FC	C	T	0.5762	0.0329	0.2617	0.6105	-0.0135	0.002	10.65	---	0	0.83	2	0.1801	Free Cholesterol in Small HDL	mmol/L	Lipoprotein subclasses	Small HDL (average diameter 8.7 nm)	Non-derived	23577	23877	-0.00209217	0.0194858	0.038818	-0.00347209	0.0146503	0.0900917	-0.0137793	0.00204252	10.8189	rs111754459||rs13303368||rs1891906||rs1921||rs2001744||rs2002848||rs2298214||rs2465136||rs2710872||rs2710873||rs2710888||rs2710890||rs28469033||rs3121560||rs3121569||rs3128109||rs3128118||rs3128125||rs34712273||rs3934834||rs4970394||rs59239970||rs9442392||rs9442393||rs9777717	TRUE	intron_variant	MODIFIER	AGRN	ENSG00000188157	1.363	0.854918	984302	rs9442391
1_0	603426	2639427	FALSE	1	1691050	1759611	rs35672141	chr1:1691050_C_T	Creatinine	C	T	0.497	0.0318	0.0594	0.5012	0.0121	0.0017	11.6	+++	0	0.98	2	0.2129	Creatinine	mmol/L	Fluid balance		Non-derived	23478	23778	0.0018018	0.0305839	0.0208974	0.000521204	0.0125608	0.0146177	0.01233	0.00174371	11.8134	rs1014988||rs1062090||rs1107910||rs111610668||rs112905931||rs113072236||rs11486024||rs12034740||rs12041925||rs12044597||rs12103||rs1240709||rs17162854||rs200090476||rs2072927||rs2294487||rs2298214||rs2748983||rs2748985||rs2803298||rs2803316||rs2803328||rs34712273||rs36072825||rs3935032||rs4648629||rs4648727||rs4648729||rs4648739||rs4751||rs494264||rs61776804||rs6603803||rs6676565||rs7546498||rs75…	TRUE	intron_variant	MODIFIER	NADK	ENSG00000008130	6.376	0.916163	1684472	rs7407
1_0	603426	2639427	FALSE	1	1782853	1851414	1:1782853_GA_G	chr1:1782853_G_GA	L_HDL_PL	GA	G	0.5264	0.03	0.2146	0.5305	-0.0115	0.0018	10.1	---	0	0.859	2	0.1864	Phospholipids in Large HDL	mmol/L	Lipoprotein subclasses	Large HDL (average diameter 12.1 nm)	Non-derived	23560	23860	-0.000767083	0.0217721	0.0123809	-0.0222734	0.0137625	0.976443	-0.0114039	0.00179153	9.71061	rs1014988||rs1062090||rs1107910||rs12034740||rs12041925||rs12044597||rs17162854||rs200090476||rs2072927||rs2294487||rs2748983||rs2748985||rs2803298||rs2803316||rs2803328||rs36072825||rs4648629||rs4648727||rs4648729||rs4648739||rs4751||rs494264||rs6603803||rs6676565||rs7546498||rs7796||rs9660106	FALSE	intron_variant	MODIFIER	GNB1	ENSG00000078369	2.470	0.800082	1778469	rs6687065
1_0	603426	2639427	FALSE	1	1861582	1930143	rs2803295	chr1:1861582_C_T	Leu	C	T	0.5036	0.0315	0.0656	0.5077	0.0143	0.002	12.15	+++	0	1.165	2	0.253	Leucine	mmol/L	Amino acids	Branched-chain amino acids	Non-derived	23466	23766	0.0488903	0.0337022	0.833048	0.0189399	0.0143255	0.730176	0.0141273	0.00202142	11.5571	rs1014988||rs1062090||rs1107910||rs112905931||rs11486024||rs12034740||rs12041925||rs12044597||rs1240709||rs17162854||rs200090476||rs2072927||rs2294487||rs2298214||rs2748983||rs2748985||rs2803298||rs2803316||rs2803328||rs34712273||rs36072825||rs4648629||rs4648727||rs4648729||rs4648739||rs4751||rs494264||rs61776804||rs6603803||rs6676565||rs7546498||rs7796||rs9660106	TRUE	missense_variant	MODERATE	C1orf222	ENSG00000142609	23.9	0.991701	1850627	-
1_0	603426	2639427	FALSE	1	1861582	1930143	rs2803295	chr1:1861582_C_T	Total_BCAA	C	T	0.5037	0.0314	0.0656	0.5077	0.0153	0.002	13.69	+++	29.1	2.819	2	0.6122	Total Concentration of Branched-Chain Amino Acids (Leucine + Isoleucine + Valine)	mmol/L	Amino acids	Branched-chain amino acids	Composite	23464	23764	0.0669679	0.0340045	1.31061	0.0252952	0.0144131	1.10096	0.0149505	0.00202817	12.7725	rs1014988||rs1062090||rs1107910||rs112905931||rs11486024||rs12034740||rs12041925||rs12044597||rs1240709||rs17162854||rs200090476||rs2072927||rs2294487||rs2298214||rs2748983||rs2748985||rs2803298||rs2803316||rs2803328||rs34712273||rs36072825||rs4648629||rs4648727||rs4648729||rs4648739||rs4751||rs494264||rs61776804||rs6603803||rs6676565||rs7546498||rs7796||rs9660106	TRUE	missense_variant	MODERATE	C1orf222	ENSG00000142609	23.9	0.991701	1850627	-
1_0	603426	2639427	FALSE	1	1877452	1946013	rs2490544	chr1:1877452_C_T	TG_by_PG	C	T	0.504	0.0319	0.1409	0.5082	0.0122	0.0019	10.03	++-	66.5	5.965	2	1.295	Triglycerides to Phosphoglycerides ratio	ratio	Other lipids		Ratio	23435	23735	-0.0147195	0.0241922	0.265285	0.0434058	0.0144267	2.58111	0.0117822	0.0018985	9.26493	rs1014988||rs1062090||rs1107910||rs11486024||rs12034740||rs12041925||rs12044597||rs17162854||rs200090476||rs2072927||rs2294487||rs2748983||rs2748985||rs2803298||rs2803316||rs2803328||rs36072825||rs4648629||rs4648727||rs4648729||rs4648739||rs4751||rs494264||rs61776804||rs6603803||rs6676565||rs7546498||rs7796||rs9660106	FALSE	intron_variant	MODIFIER	C1orf222	ENSG00000142609	0.637	0.917927	1850627	-
1_0	603426	2639427	FALSE	1	2320570	2389131	rs147193543	chr1:2320570_A_AAAG	LA_pct	A	AAAG	0.4386	0.0283	0.4221	0.7858	-0.0176	0.002	18.08	---	14.3	2.334	2	0.5068	Linoleic Acid to Total Fatty Acids percentage	%	Fatty acids	Fatty acid ratios	Percentage	23456	23756	0.0491356	0.0211235	1.69869	0.0217668	0.0147317	0.855338	0.0172763	0.00201993	16.9207	rs1123571||rs12037485||rs2843128||rs3795269||rs56117848||rs6671730||rs6685829||rs6693447||rs6698680||rs903911	TRUE
1_0	603426	2639427	FALSE	1	2320570	2389131	rs147193543	chr1:2320570_A_AAAG	L_HDL_PL_pct	A	AAAG	0.4385	0.028	0.4221	0.7858	0.013	0.002	10.16	+-+	15.4	2.365	2	0.5135	Phospholipids to Total Lipids in Large HDL percentage	%	Relative lipoprotein lipid concentrations	Large HDL ratios	Percentage	23634	23934	-0.0262931	0.0213261	0.662322	0.00793463	0.0149469	0.225104	-0.0132444	0.00201679	10.2897	rs1123571||rs12037485||rs2843128||rs3795269||rs56117848||rs6671730||rs6685829||rs6693447||rs6698680||rs903911	TRUE
1_0	603426	2639427	FALSE	1	2326009	2394570	rs1123571	chr1:2326009_A_G	DHA	G	A	0.4593	0.0239	0.2411	0.4628	0.0153	0.0019	14.81	+++	0	0.703	2	0.1527	Docosahexaenoic Acid	mmol/L	Fatty acids		Non-derived	23450	23750	0.0117133	0.0197701	0.256858	0.00375609	0.0142415	0.101287	0.0155251	0.00194289	14.8724	rs1123571||rs12037485||rs2494429||rs2843128||rs3795269||rs6671730||rs6685829||rs6693447||rs6698680||rs903911	TRUE	intron_variant	MODIFIER	RER1	ENSG00000157916	1.262	0.99298	2326812	rs903911
1_0	603426	2639427	FALSE	1	2326009	2394570	rs1123571	chr1:2326009_A_G	DHA_pct	G	A	0.459	0.0248	0.2411	0.4628	0.0136	0.002	11.34	+++	0	0.339	2	0.07351	Docosahexaenoic Acid to Total Fatty Acids percentage	%	Fatty acids	Fatty acid ratios	Percentage	23457	23757	0.00476904	0.0195268	0.0930984	0.0188224	0.0142638	0.728226	0.0136059	0.00199726	11.0175	rs1123571||rs12037485||rs2494429||rs2843128||rs3795269||rs6671730||rs6685829||rs6693447||rs6698680||rs903911	TRUE	intron_variant	MODIFIER	RER1	ENSG00000157916	1.262	0.99298	2326812	rs903911
1_0	603426	2639427	FALSE	1	2326009	2394570	rs1123571	chr1:2326009_A_G	Omega_3	G	A	0.4593	0.0238	0.2411	0.4628	0.0194	0.0019	23.46	+++	0	1.605	2	0.3485	Omega-3 Fatty Acids	mmol/L	Fatty acids		Non-derived	23444	23744	0.0129478	0.0197684	0.290318	0.00211062	0.0143132	0.054153	0.0197839	0.00193926	23.7107	rs1123571||rs12037485||rs2494429||rs2843128||rs3795269||rs6671730||rs6685829||rs6693447||rs6698680||rs903911	TRUE	intron_variant	MODIFIER	RER1	ENSG00000157916	1.262	0.99298	2326812	rs903911
1_0	603426	2639427	FALSE	1	2326009	2394570	rs1123571	chr1:2326009_A_G	Omega_3_pct	G	A	0.4591	0.0244	0.2411	0.4628	0.0216	0.0019	29.13	+++	0	0.111	2	0.02404	Omega-3 Fatty Acids to Total Fatty Acids percentage	%	Fatty acids	Fatty acid ratios	Percentage	23451	23751	0.0154371	0.0192877	0.373144	0.0205379	0.013843	0.860415	0.0217028	0.00193258	28.5369	rs1123571||rs12037485||rs2494429||rs2843128||rs3795269||rs6671730||rs6685829||rs6693447||rs6698680||rs903911	TRUE	intron_variant	MODIFIER	RER1	ENSG00000157916	1.262	0.99298	2326812	rs903911
1_0	603426	2639427	FALSE	1	2326009	2394570	rs1123571	chr1:2326009_A_G	Unsaturation	G	A	0.4592	0.0243	0.2411	0.4628	0.0173	0.0019	19.13	+++	0	0.732	2	0.159	Degree of Unsaturation	degree	Fatty acids		Non-derived	23443	23743	0.00115773	0.0191141	0.0214989	0.0189424	0.0144242	0.723304	0.017451	0.001925	18.9064	rs1123571||rs12037485||rs2494429||rs2843128||rs3795269||rs6671730||rs6685829||rs6693447||rs6698680||rs903911	TRUE	intron_variant	MODIFIER	RER1	ENSG00000157916	1.262	0.99298	2326812	rs903911
1_0	603426	2639427	FALSE	1	2326812	2395373	rs903911	chr1:2326812_A_G	S_HDL_PL_pct	A	G	0.4614	0.022	0.5351	0.7192	-0.0162	0.002	15.88	---	0	0.087	2	0.01882	Phospholipids to Total Lipids in Small HDL percentage	%	Relative lipoprotein lipid concentrations	Small HDL ratios	Percentage	23644	23944	0.0141399	0.0184302	0.353643	0.0122553	0.0144878	0.400547	0.016249	0.00198227	15.6088	rs1123571||rs12037485||rs2494429||rs2843128||rs3795269||rs6671730||rs6685829||rs6693447||rs6698680||rs903911	TRUE	intron_variant	MODIFIER	RER1	ENSG00000157916	5.434	0.99298	2326009	rs1123571
1_0	603426	2639427	FALSE	1	2330190	2398751	rs6693447	chr1:2330190_G_T	Omega_6_by_Omega_3	T	G	0.4609	0.0222	0.5355	0.7226	0.0215	0.0019	28.9	+++	0	0.226	2	0.04909	Omega-6 Fatty Acids to Omega-3 Fatty Acids ratio	ratio	Fatty acids	Fatty acid ratios	Ratio	23459	23759	-0.0184977	0.0182111	0.508983	-0.0154368	0.0138071	0.579132	-0.0216503	0.0019308	28.4538	rs1123571||rs12037485||rs2494429||rs2843128||rs3795269||rs6671730||rs6685829||rs6693447||rs6698680||rs903911	TRUE	intron_variant	MODIFIER	RER1	ENSG00000157916	1.123	0.990678	2326009	rs1123571
1_0	603426	2639427	FALSE	1	2338126	2406687	rs3795269	chr1:2338126_A_C	HDL_PL	C	A	0.4383	0.0197	0.2626	0.4413	0.0116	0.0018	10.15	++-	8.6	2.187	2	0.4749	Phospholipids in HDL	mmol/L	Phospholipids		Composite	23414	23714	-0.01498	0.0180853	0.38987	0.0116144	0.0135636	0.406897	0.011899	0.0018093	10.3174	rs1123571||rs12037485||rs2494429||rs2843128||rs3795269||rs6671730||rs6685829||rs6693447||rs6698680||rs903911	TRUE	intron_variant	MODIFIER	PEX10	ENSG00000157911	5.038	0.838891	2326009	rs1123571
1_0	603426	2639427	FALSE	1	2338126	2406687	rs3795269	chr1:2338126_A_C	M_HDL_L	C	A	0.4382	0.0202	0.2626	0.4413	0.0141	0.0019	13.6	++-	0	1.452	2	0.3154	Total Lipids in Medium HDL	mmol/L	Lipoprotein subclasses	Medium HDL (average diameter 10.9 nm)	Composite	23566	23866	-0.00777838	0.0183308	0.173069	0.0128837	0.0137667	0.456745	0.0143663	0.00187861	13.6878	rs1123571||rs12037485||rs2494429||rs2843128||rs3795269||rs6671730||rs6685829||rs6693447||rs6698680||rs903911	TRUE	intron_variant	MODIFIER	PEX10	ENSG00000157911	5.038	0.838891	2326009	rs1123571
1_0	603426	2639427	FALSE	1	2338126	2406687	rs3795269	chr1:2338126_A_C	M_HDL_P	C	A	0.4382	0.02	0.2626	0.4413	0.0128	0.0018	11.55	++-	0	1.735	2	0.3767	Concentration of Medium HDL Particles	mmol/L	Lipoprotein subclasses	Medium HDL (average diameter 10.9 nm)	Non-derived	23565	23865	-0.0111721	0.0182809	0.266715	0.0130426	0.0136839	0.467857	0.0130278	0.00185597	11.6522	rs1123571||rs12037485||rs2494429||rs2843128||rs3795269||rs6671730||rs6685829||rs6693447||rs6698680||rs903911	TRUE	intron_variant	MODIFIER	PEX10	ENSG00000157911	5.038	0.838891	2326009	rs1123571
1_0	603426	2639427	FALSE	1	2338126	2406687	rs3795269	chr1:2338126_A_C	M_HDL_PL	C	A	0.4381	0.0203	0.2626	0.4413	0.015	0.0019	14.87	++-	0	1.099	2	0.2387	Phospholipids in Medium HDL	mmol/L	Lipoprotein subclasses	Medium HDL (average diameter 10.9 nm)	Non-derived	23567	23867	-0.00394135	0.0183644	0.0808885	0.0127952	0.0138703	0.448217	0.0151966	0.00189884	14.916	rs1123571||rs12037485||rs2494429||rs2843128||rs3795269||rs6671730||rs6685829||rs6693447||rs6698680||rs903911	TRUE	intron_variant	MODIFIER	PEX10	ENSG00000157911	5.038	0.838891	2326009	rs1123571
1_0	603426	2639427	FALSE	1	2338126	2406687	rs3795269	chr1:2338126_A_C	S_HDL_PL	C	A	0.438	0.0209	0.2626	0.4413	0.0141	0.002	11.54	+++	0	0.549	2	0.1191	Phospholipids in Small HDL	mmol/L	Lipoprotein subclasses	Small HDL (average diameter 8.7 nm)	Non-derived	23574	23874	0.00236005	0.0191893	0.0447375	0.00816142	0.014633	0.238808	0.0143049	0.00204366	11.5907	rs1123571||rs12037485||rs2494429||rs2843128||rs3795269||rs6671730||rs6685829||rs6693447||rs6698680||rs903911	TRUE	intron_variant	MODIFIER	PEX10	ENSG00000157911	5.038	0.838891	2326009	rs1123571
1_1	2696602	3410678	FALSE	1	2996602	3080038	rs1569419	chr1:2996602_C_T	Lactate	T	C	0.7627	0.0196	0.2334	0.3529	-0.0178	0.0025	12.43	---	49.1	3.927	2	0.8527	Lactate	mmol/L	Glycolysis related metabolites		Non-derived	23471	23771	0.0538224	0.0186993	2.39815	0.0234182	0.0161106	0.835471	0.0170315	0.00250261	10.997	rs1569419||rs4648452||rs7413494	FALSE
1_1	2696602	3410678	FALSE	1	3108517	3191953	rs6685614	chr1:3108517_A_G	Glucose	G	A	0.736	0.0592	0.2664	0.7453	0.016	0.0023	11.16	++-	0	1.255	2	0.2725	Glucose	mmol/L	Glycolysis related metabolites		Non-derived	23470	23770	-0.00346635	0.0193058	0.0667628	0.00928548	0.0152934	0.264602	0.0165097	0.00238557	11.3472	rs116525159||rs12139196||rs2651899||rs60330317||rs950200	TRUE	intron_variant	MODIFIER	PRDM16	ENSG00000142611	0.593	0.961217	3106062	rs7530075
1_2	6351450	6976485	FALSE	1	6676040	6615980	rs12725767	chr1:6676040_A_G	L_HDL_C_pct	A	G	0.3521	0.0096	0.6464	0.7198	0.0127	0.0019	10.38	++-	0	1.578	2	0.3426	Cholesterol to Total Lipids in Large HDL percentage	%	Relative lipoprotein lipid concentrations	Large HDL ratios	Percentage	23635	23935	0.0104478	0.0185728	0.241275	-0.013628	0.0151712	0.432935	-0.0129848	0.00195766	10.4824	rs10779795||rs11122105||rs11122119||rs11122142||rs11583755||rs11587438||rs11892||rs12028517||rs12034227||rs12040340||rs12137032||rs12568431||rs12725767||rs12731208||rs12741141||rs14057||rs200450||rs2076363||rs2229330||rs2232460||rs2294532||rs277685||rs277686||rs3830771||rs436920||rs6577584||rs660880||rs6691442||rs9661802	FALSE	intron_variant	MODIFIER	PHF13	ENSG00000116273	6.174	0.925086	6673780	rs12402498
1_2	6351450	6976485	FALSE	1	6676040	6615980	rs12725767	chr1:6676040_A_G	XL_HDL_C	A	G	0.3521	0.0094	0.6464	0.7198	0.0129	0.0019	11.3	++-	48	3.845	2	0.835	Cholesterol in Very Large HDL	mmol/L	Lipoprotein subclasses	Very large HDL (average diameter 14.3 nm)	Composite	23554	23854	0.0214584	0.0183778	0.614473	-0.00501237	0.014643	0.135417	-0.0133636	0.00188859	11.8285	rs10779795||rs11122105||rs11122119||rs11122142||rs11583755||rs11587438||rs11892||rs12028517||rs12034227||rs12040340||rs12137032||rs12568431||rs12725767||rs12731208||rs12741141||rs14057||rs200450||rs2076363||rs2229330||rs2232460||rs2294532||rs277685||rs277686||rs3830771||rs436920||rs6577584||rs660880||rs6691442||rs9661802	FALSE	intron_variant	MODIFIER	PHF13	ENSG00000116273	6.174	0.925086	6673780	rs12402498
1_2	6351450	6976485	FALSE	1	6676040	6615980	rs12725767	chr1:6676040_A_G	XL_HDL_CE	A	G	0.3521	0.0094	0.6464	0.7198	0.0127	0.0018	11.25	++-	53.9	4.343	2	0.943	Cholesteryl Esters in Very Large HDL	mmol/L	Lipoprotein subclasses	Very large HDL (average diameter 14.3 nm)	Non-derived	23555	23855	0.0226519	0.0183179	0.665074	-0.00209481	0.0145216	0.05291	-0.0132436	0.00186861	11.8644	rs10779795||rs11122105||rs11122119||rs11122142||rs11583755||rs11587438||rs11892||rs12028517||rs12034227||rs12040340||rs12137032||rs12568431||rs12725767||rs12731208||rs12741141||rs14057||rs200450||rs2076363||rs2229330||rs2232460||rs2294532||rs277685||rs277686||rs3830771||rs436920||rs6577584||rs660880||rs6691442||rs9661802	FALSE	intron_variant	MODIFIER	PHF13	ENSG00000116273	6.174	0.925086	6673780	rs12402498
1_2	6351450	6976485	FALSE	1	6676040	6615980	rs12725767	chr1:6676040_A_G	XL_HDL_FC	A	G	0.352	0.0096	0.6464	0.7198	0.0129	0.0019	10.5	++-	15.3	2.36	2	0.5125	Free Cholesterol in Very Large HDL	mmol/L	Lipoprotein subclasses	Very large HDL (average diameter 14.3 nm)	Non-derived	23556	23856	0.0153694	0.0185998	0.388678	-0.015488	0.0150643	0.517282	-0.0131822	0.00197151	10.6405	rs10779795||rs11122105||rs11122119||rs11122142||rs11583755||rs11587438||rs11892||rs12028517||rs12034227||rs12040340||rs12137032||rs12568431||rs12725767||rs12731208||rs12741141||rs14057||rs200450||rs2076363||rs2229330||rs2232460||rs2294532||rs277685||rs277686||rs3830771||rs436920||rs6577584||rs660880||rs6691442||rs9661802	FALSE	intron_variant	MODIFIER	PHF13	ENSG00000116273	6.174	0.925086	6673780	rs12402498
1_2	6351450	6976485	FALSE	1	6676040	6615980	rs12725767	chr1:6676040_A_G	XL_HDL_L	A	G	0.3521	0.0094	0.6464	0.7198	0.0124	0.0019	10.59	++-	49.9	3.995	2	0.8675	Total Lipids in Very Large HDL	mmol/L	Lipoprotein subclasses	Very large HDL (average diameter 14.3 nm)	Composite	23552	23852	0.0211738	0.0183372	0.605169	-0.0013242	0.0146009	0.0325753	-0.0128886	0.00187745	11.177	rs10779795||rs11122105||rs11122119||rs11122142||rs11583755||rs11587438||rs11892||rs12028517||rs12034227||rs12040340||rs12137032||rs12568431||rs12725767||rs12731208||rs12741141||rs14057||rs200450||rs2076363||rs2229330||rs2232460||rs2294532||rs277685||rs277686||rs3830771||rs436920||rs6577584||rs660880||rs6691442||rs9661802	FALSE	intron_variant	MODIFIER	PHF13	ENSG00000116273	6.174	0.925086	6673780	rs12402498
1_2	6351450	6976485	FALSE	1	6676040	6615980	rs12725767	chr1:6676040_A_G	XL_HDL_P	A	G	0.3521	0.0094	0.6464	0.7198	0.0122	0.0019	10.16	++-	54.2	4.363	2	0.9475	Concentration of Very Large HDL Particles	mmol/L	Lipoprotein subclasses	Very large HDL (average diameter 14.3 nm)	Non-derived	23551	23851	0.0231589	0.0184241	0.680355	-0.000891642	0.0147043	0.0215239	-0.0127641	0.00189567	10.7803	rs10779795||rs11122105||rs11122119||rs11122142||rs11583755||rs11587438||rs11892||rs12028517||rs12034227||rs12040340||rs12137032||rs12568431||rs12725767||rs12731208||rs12741141||rs14057||rs200450||rs2076363||rs2229330||rs2232460||rs2294532||rs277685||rs277686||rs3830771||rs436920||rs6577584||rs660880||rs6691442||rs9661802	FALSE	intron_variant	MODIFIER	PHF13	ENSG00000116273	6.174	0.925086	6673780	rs12402498
1_2	6351450	6976485	FALSE	1	6676040	6615980	rs12725767	chr1:6676040_A_G	XL_HDL_PL	A	G	0.3521	0.0094	0.6464	0.7198	0.0119	0.0018	9.99	+--	47.9	3.837	2	0.8333	Phospholipids in Very Large HDL	mmol/L	Lipoprotein subclasses	Very large HDL (average diameter 14.3 nm)	Non-derived	23553	23853	0.019865	0.0182832	0.557127	0.000528165	0.0145573	0.012755	-0.0124615	0.00186955	10.5788	rs10779795||rs11122105||rs11122119||rs11122142||rs11583755||rs11587438||rs11892||rs12028517||rs12034227||rs12040340||rs12137032||rs12568431||rs12725767||rs12731208||rs12741141||rs14057||rs200450||rs2076363||rs2229330||rs2232460||rs2294532||rs277685||rs277686||rs3830771||rs436920||rs6577584||rs660880||rs6691442||rs9661802	FALSE	intron_variant	MODIFIER	PHF13	ENSG00000116273	6.174	0.925086	6673780	rs12402498
1_2	6351450	6976485	FALSE	1	6676040	6615980	rs12725767	chr1:6676040_A_G	XS_VLDL_TG_pct	A	G	0.352	0.0099	0.6464	0.7198	-0.0126	0.002	9.74	--+	0	1.668	2	0.3621	Triglycerides to Total Lipids in Very Small VLDL percentage	%	Relative lipoprotein lipid concentrations	Very small VLDL ratios	Percentage	23608	23908	-0.0104562	0.0184058	0.244146	0.0170759	0.0149126	0.598284	0.012784	0.00200391	9.75042	rs10779795||rs11122105||rs11122119||rs11122142||rs11583755||rs11587438||rs11892||rs12028517||rs12034227||rs12040340||rs12137032||rs12568431||rs12725767||rs12731208||rs12741141||rs14057||rs200450||rs2076363||rs2229330||rs2232460||rs2294532||rs277685||rs277686||rs3830771||rs436920||rs6577584||rs660880||rs6691442||rs9661802	FALSE	intron_variant	MODIFIER	PHF13	ENSG00000116273	6.174	0.925086	6673780	rs12402498
1_3	8606301	9218313	FALSE	1	8917669	8857610	rs11590606	chr1:8917669_C_T	Lactate	C	T	0.4987	0.0322	0.1495	0.5029	0.0155	0.0021	13.19	+++	0	0.312	2	0.06768	Lactate	mmol/L	Glycolysis related metabolites		Non-derived	23471	23771	0.0233491	0.0240543	0.479249	0.00879712	0.0148235	0.257373	0.0155592	0.00209321	12.9746	1:8657844_AT_A||rs10864368||rs11121221||rs11121241||rs11121242||rs11121246||rs11586056||rs12124851||rs12752838||rs1325920||rs2038903||rs2047094||rs2065603||rs4908508||rs4908768||rs4908769||rs4908776||rs6577536||rs6661010||rs6665631||rs6676285||rs7526802||rs79565040	FALSE	downstream_gene_variant	MODIFIER	ENO1	ENSG00000074800	1.263	0.996162	8916224	rs11121245
1_4	10335131	11098489	FALSE	1	10635131	10575074	rs142120114	chr1:10635131_T_TA	His	T	TA	0.3133	0.02	0.6837	0.8675	-0.0145	0.0023	9.9	---	32.4	2.957	2	0.6422	Histidine	mmol/L	Amino acids		Non-derived	23463	23763	0.0559899	0.0254988	1.55118	0.00447769	0.0180939	0.0944496	0.0143691	0.00228787	9.47192	rs10492972||rs10746495||rs10864459||rs111368727||rs17401966||rs188880781||rs2506889||rs2847344||rs35066108||rs4846230||rs616402||rs616488||rs636291||rs648324||rs662064||rs6687430||rs684016	TRUE	intron_variant	MODIFIER	PEX14	ENSG00000142655	0.610	0.942624	10596341	rs12375
1_4	10335131	11098489	FALSE	1	10790536	10730479	rs284278	chr1:10790536_A_G	L_VLDL_TG	A	G	0.6553	0.027	0.3401	0.5461	-0.014	0.0021	10.85	---	0	0.929	2	0.2018	Triglycerides in Large VLDL	mmol/L	Lipoprotein subclasses	Large VLDL (average diameter 53.6 nm)	Non-derived	23501	23801	0.0299075	0.0166949	1.13533	0.0145627	0.0146348	0.495256	0.0137006	0.00210433	10.126	rs12046278||rs17035646||rs284254||rs284277||rs34071855||rs682178||rs706007||rs880315	TRUE	intron_variant	MODIFIER	CASZ1	ENSG00000130940	2.589	0.896044	10789634	rs166913
1_4	10335131	11098489	FALSE	1	10796866	10736809	rs880315	chr1:10796866_C_T	LA	T	C	0.3407	0.0169	0.6085	0.8283	0.0157	0.0021	12.74	+++	16.8	2.403	2	0.5219	Linoleic Acid	mmol/L	Fatty acids		Non-derived	23449	23749	-0.0517507	0.0237178	1.53589	-0.0196803	0.0150963	0.715902	-0.0153648	0.00216983	11.8447	rs12046278||rs17035646||rs284254||rs284277||rs34071855||rs682178||rs706007||rs880315	TRUE	intron_variant	MODIFIER	CASZ1	ENSG00000130940	9.301	0.830756	10790536	rs284278
1_4	10335131	11098489	FALSE	1	10796866	10736809	rs880315	chr1:10796866_C_T	LDL_TG	T	C	0.3407	0.0167	0.6085	0.8283	0.0147	0.0021	11.48	+++	0	1.47	2	0.3191	Triglycerides in LDL	mmol/L	Triglycerides		Composite	23409	23709	-0.0430286	0.0234852	1.17439	-0.0151798	0.0152181	0.496847	-0.0144495	0.00213907	10.8452	rs12046278||rs17035646||rs284254||rs284277||rs34071855||rs682178||rs706007||rs880315	TRUE	intron_variant	MODIFIER	CASZ1	ENSG00000130940	9.301	0.830756	10790536	rs284278
1_4	10335131	11098489	FALSE	1	10796866	10736809	rs880315	chr1:10796866_C_T	L_LDL_TG	T	C	0.3407	0.0167	0.6085	0.8283	0.0144	0.0021	11.07	+++	0	1.193	2	0.259	Triglycerides in Large LDL	mmol/L	Lipoprotein subclasses	Large LDL (average diameter 25.5 nm)	Non-derived	23536	23836	-0.0398905	0.0235118	1.04687	-0.0130539	0.0152179	0.407817	-0.0141919	0.00213431	10.5313	rs12046278||rs17035646||rs284254||rs284277||rs34071855||rs682178||rs706007||rs880315	TRUE	intron_variant	MODIFIER	CASZ1	ENSG00000130940	9.301	0.830756	10790536	rs284278
1_4	10335131	11098489	FALSE	1	10796866	10736809	rs880315	chr1:10796866_C_T	L_VLDL_C	T	C	0.3407	0.0172	0.6085	0.8283	0.0146	0.0021	11.13	+++	31.2	2.905	2	0.6309	Cholesterol in Large VLDL	mmol/L	Lipoprotein subclasses	Large VLDL (average diameter 53.6 nm)	Composite	23498	23798	-0.0537225	0.02315	1.69235	-0.016721	0.0150214	0.575696	-0.014229	0.00216534	10.3019	rs12046278||rs17035646||rs284254||rs284277||rs34071855||rs682178||rs706007||rs880315	TRUE	intron_variant	MODIFIER	CASZ1	ENSG00000130940	9.301	0.830756	10790536	rs284278
1_4	10335131	11098489	FALSE	1	10796866	10736809	rs880315	chr1:10796866_C_T	L_VLDL_CE	T	C	0.3407	0.0173	0.6085	0.8283	0.0145	0.0022	10.7	+++	35.4	3.098	2	0.6727	Cholesteryl Esters in Large VLDL	mmol/L	Lipoprotein subclasses	Large VLDL (average diameter 53.6 nm)	Non-derived	23499	23799	-0.0550783	0.0232352	1.75042	-0.0163276	0.0150827	0.554374	-0.0141012	0.00219435	9.88308	rs12046278||rs17035646||rs284254||rs284277||rs34071855||rs682178||rs706007||rs880315	TRUE	intron_variant	MODIFIER	CASZ1	ENSG00000130940	9.301	0.830756	10790536	rs284278
1_4	10335131	11098489	FALSE	1	10796866	10736809	rs880315	chr1:10796866_C_T	L_VLDL_FC	T	C	0.3407	0.017	0.6085	0.8283	0.0143	0.0021	11.07	+++	21.4	2.545	2	0.5527	Free Cholesterol in Large VLDL	mmol/L	Lipoprotein subclasses	Large VLDL (average diameter 53.6 nm)	Non-derived	23500	23800	-0.0507819	0.0230656	1.55765	-0.0165791	0.0149593	0.572284	-0.0139928	0.00213157	10.2824	rs12046278||rs17035646||rs284254||rs284277||rs34071855||rs682178||rs706007||rs880315	TRUE	intron_variant	MODIFIER	CASZ1	ENSG00000130940	9.301	0.830756	10790536	rs284278
1_4	10335131	11098489	FALSE	1	10796866	10736809	rs880315	chr1:10796866_C_T	L_VLDL_L	T	C	0.3407	0.0169	0.6085	0.8283	0.0143	0.0021	11.1	+++	0.1	2.002	2	0.4346	Total Lipids in Large VLDL	mmol/L	Lipoprotein subclasses	Large VLDL (average diameter 53.6 nm)	Composite	23496	23796	-0.0468358	0.0230697	1.37328	-0.0139583	0.0149647	0.454757	-0.014064	0.00212568	10.4335	rs12046278||rs17035646||rs284254||rs284277||rs34071855||rs682178||rs706007||rs880315	TRUE	intron_variant	MODIFIER	CASZ1	ENSG00000130940	9.301	0.830756	10790536	rs284278
1_4	10335131	11098489	FALSE	1	10796866	10736809	rs880315	chr1:10796866_C_T	L_VLDL_P	T	C	0.3407	0.0169	0.6085	0.8283	0.0143	0.0021	11.01	+++	5.1	2.107	2	0.4574	Concentration of Large VLDL Particles	mmol/L	Lipoprotein subclasses	Large VLDL (average diameter 53.6 nm)	Non-derived	23495	23795	-0.047446	0.0230903	1.39905	-0.016269	0.014977	0.556952	-0.0139379	0.0021234	10.2807	rs12046278||rs17035646||rs284254||rs284277||rs34071855||rs682178||rs706007||rs880315	TRUE	intron_variant	MODIFIER	CASZ1	ENSG00000130940	9.301	0.830756	10790536	rs284278
1_4	10335131	11098489	FALSE	1	10796866	10736809	rs880315	chr1:10796866_C_T	L_VLDL_PL	T	C	0.3407	0.0169	0.6085	0.8283	0.0139	0.0021	10.52	+++	19.9	2.497	2	0.5423	Phospholipids in Large VLDL	mmol/L	Lipoprotein subclasses	Large VLDL (average diameter 53.6 nm)	Non-derived	23497	23797	-0.049772	0.0229566	1.52069	-0.0161449	0.0149464	0.55275	-0.0135126	0.00211591	9.7693	rs12046278||rs17035646||rs284254||rs284277||rs34071855||rs682178||rs706007||rs880315	TRUE	intron_variant	MODIFIER	CASZ1	ENSG00000130940	9.301	0.830756	10790536	rs284278
1_4	10335131	11098489	FALSE	1	10796866	10736809	rs880315	chr1:10796866_C_T	MUFA	T	C	0.3407	0.0169	0.6085	0.8283	0.0164	0.0021	13.74	+++	0	0.152	2	0.03304	Monounsaturated Fatty Acids	mmol/L	Fatty acids		Non-derived	23447	23747	-0.0241916	0.0235908	0.515495	-0.0194112	0.0152267	0.693843	-0.0162631	0.0021698	13.1792	rs12046278||rs17035646||rs284254||rs284277||rs34071855||rs682178||rs706007||rs880315	TRUE	intron_variant	MODIFIER	CASZ1	ENSG00000130940	9.301	0.830756	10790536	rs284278
1_4	10335131	11098489	FALSE	1	10796866	10736809	rs880315	chr1:10796866_C_T	M_LDL_CE	T	C	0.3407	0.0174	0.6085	0.8283	0.0166	0.0022	13.47	+++	0	1.317	2	0.2861	Cholesteryl Esters in Medium LDL	mmol/L	Lipoprotein subclasses	Medium LDL (average diameter 23 nm)	Non-derived	23541	23841	-0.0435559	0.0236031	1.18717	-0.0152007	0.0151518	0.500657	-0.01644	0.00222865	12.7896	rs12046278||rs17035646||rs284254||rs284277||rs34071855||rs682178||rs706007||rs880315	TRUE	intron_variant	MODIFIER	CASZ1	ENSG00000130940	9.301	0.830756	10790536	rs284278
1_4	10335131	11098489	FALSE	1	10796866	10736809	rs880315	chr1:10796866_C_T	M_LDL_L	T	C	0.3407	0.0173	0.6085	0.8283	0.0168	0.0022	13.74	+++	0	1.476	2	0.3206	Total Lipids in Medium LDL	mmol/L	Lipoprotein subclasses	Medium LDL (average diameter 23 nm)	Composite	23538	23838	-0.0453445	0.0236136	1.26103	-0.01593	0.0151479	0.53318	-0.0165573	0.00222435	13.009	rs12046278||rs17035646||rs284254||rs284277||rs34071855||rs682178||rs706007||rs880315	TRUE	intron_variant	MODIFIER	CASZ1	ENSG00000130940	9.301	0.830756	10790536	rs284278
1_4	10335131	11098489	FALSE	1	10796866	10736809	rs880315	chr1:10796866_C_T	M_LDL_P	T	C	0.3407	0.0174	0.6085	0.8283	0.0154	0.0022	11.62	+++	0	1.576	2	0.3423	Concentration of Medium LDL Particles	mmol/L	Lipoprotein subclasses	Medium LDL (average diameter 23 nm)	Non-derived	23537	23837	-0.0446149	0.0236799	1.22509	-0.0120045	0.0151528	0.368326	-0.0152542	0.00223612	11.046	rs12046278||rs17035646||rs284254||rs284277||rs34071855||rs682178||rs706007||rs880315	TRUE	intron_variant	MODIFIER	CASZ1	ENSG00000130940	9.301	0.830756	10790536	rs284278
1_4	10335131	11098489	FALSE	1	10796866	10736809	rs880315	chr1:10796866_C_T	M_LDL_TG	T	C	0.3407	0.0167	0.6085	0.8283	0.0149	0.0021	11.84	+++	0	1.64	2	0.3562	Triglycerides in Medium LDL	mmol/L	Lipoprotein subclasses	Medium LDL (average diameter 23 nm)	Non-derived	23543	23843	-0.0443967	0.0234749	1.23216	-0.0180462	0.0152007	0.628653	-0.0146094	0.00213561	11.1039	rs12046278||rs17035646||rs284254||rs284277||rs34071855||rs682178||rs706007||rs880315	TRUE	intron_variant	MODIFIER	CASZ1	ENSG00000130940	9.301	0.830756	10790536	rs284278
1_4	10335131	11098489	FALSE	1	10796866	10736809	rs880315	chr1:10796866_C_T	M_VLDL_FC	T	C	0.3407	0.0174	0.6085	0.8283	0.0151	0.0022	11.2	+++	0	1.972	2	0.4283	Free Cholesterol in Medium VLDL	mmol/L	Lipoprotein subclasses	Medium VLDL (average diameter 44.5 nm)	Non-derived	23507	23807	-0.0480497	0.0235675	1.38228	-0.0141839	0.0151399	0.457382	-0.0148367	0.002232	10.5249	rs12046278||rs17035646||rs284254||rs284277||rs34071855||rs682178||rs706007||rs880315	TRUE	intron_variant	MODIFIER	CASZ1	ENSG00000130940	9.301	0.830756	10790536	rs284278
1_4	10335131	11098489	FALSE	1	10796866	10736809	rs880315	chr1:10796866_C_T	M_VLDL_L	T	C	0.3407	0.0174	0.6085	0.8283	0.016	0.0022	12.7	+++	6.4	2.136	2	0.4638	Total Lipids in Medium VLDL	mmol/L	Lipoprotein subclasses	Medium VLDL (average diameter 44.5 nm)	Composite	23503	23803	-0.0500191	0.0234014	1.48729	-0.0144761	0.015118	0.470707	-0.0157504	0.00221263	11.9619	rs12046278||rs17035646||rs284254||rs284277||rs34071855||rs682178||rs706007||rs880315	TRUE	intron_variant	MODIFIER	CASZ1	ENSG00000130940	9.301	0.830756	10790536	rs284278
1_4	10335131	11098489	FALSE	1	10796866	10736809	rs880315	chr1:10796866_C_T	M_VLDL_P	T	C	0.3407	0.0174	0.6085	0.8283	0.0158	0.0022	12.26	+++	8.6	2.187	2	0.475	Concentration of Medium VLDL Particles	mmol/L	Lipoprotein subclasses	Medium VLDL (average diameter 44.5 nm)	Non-derived	23502	23802	-0.0503675	0.0234958	1.49406	-0.0144215	0.0151295	0.467898	-0.015532	0.00222592	11.5231	rs12046278||rs17035646||rs284254||rs284277||rs34071855||rs682178||rs706007||rs880315	TRUE	intron_variant	MODIFIER	CASZ1	ENSG00000130940	9.301	0.830756	10790536	rs284278
1_4	10335131	11098489	FALSE	1	10796866	10736809	rs880315	chr1:10796866_C_T	M_VLDL_PL	T	C	0.3407	0.0174	0.6085	0.8283	0.0157	0.0022	12.08	+++	6.8	2.146	2	0.466	Phospholipids in Medium VLDL	mmol/L	Lipoprotein subclasses	Medium VLDL (average diameter 44.5 nm)	Non-derived	23504	23804	-0.049905	0.0234848	1.47383	-0.0142024	0.0151345	0.45838	-0.0154279	0.00222767	11.3623	rs12046278||rs17035646||rs284254||rs284277||rs34071855||rs682178||rs706007||rs880315	TRUE	intron_variant	MODIFIER	CASZ1	ENSG00000130940	9.301	0.830756	10790536	rs284278
1_4	10335131	11098489	FALSE	1	10796866	10736809	rs880315	chr1:10796866_C_T	M_VLDL_TG	T	C	0.3407	0.0169	0.6085	0.8283	0.015	0.0021	11.99	+++	0	1.697	2	0.3684	Triglycerides in Medium VLDL	mmol/L	Lipoprotein subclasses	Medium VLDL (average diameter 44.5 nm)	Non-derived	23508	23808	-0.0449688	0.02318	1.28082	-0.0162365	0.0150375	0.552437	-0.0147114	0.00213328	11.2722	rs12046278||rs17035646||rs284254||rs284277||rs34071855||rs682178||rs706007||rs880315	TRUE	intron_variant	MODIFIER	CASZ1	ENSG00000130940	9.301	0.830756	10790536	rs284278
1_4	10335131	11098489	FALSE	1	10796866	10736809	rs880315	chr1:10796866_C_T	Omega_6	T	C	0.3407	0.0168	0.6085	0.8283	0.0165	0.0021	14.01	+++	0	1.491	2	0.3238	Omega-6 Fatty Acids	mmol/L	Fatty acids		Non-derived	23445	23745	-0.0448952	0.0237613	1.23037	-0.0196113	0.0150935	0.712572	-0.0161914	0.0021603	13.1784	rs12046278||rs17035646||rs284254||rs284277||rs34071855||rs682178||rs706007||rs880315	TRUE	intron_variant	MODIFIER	CASZ1	ENSG00000130940	9.301	0.830756	10790536	rs284278
1_4	10335131	11098489	FALSE	1	10796866	10736809	rs880315	chr1:10796866_C_T	PUFA	T	C	0.3407	0.0166	0.6085	0.8283	0.0165	0.0021	14.13	+++	0	1.779	2	0.3864	Polyunsaturated Fatty Acids	mmol/L	Fatty acids		Composite	23446	23746	-0.0479149	0.0238258	1.3534	-0.0184297	0.0151213	0.651843	-0.0161605	0.00214589	13.2977	rs12046278||rs17035646||rs284254||rs284277||rs34071855||rs682178||rs706007||rs880315	TRUE	intron_variant	MODIFIER	CASZ1	ENSG00000130940	9.301	0.830756	10790536	rs284278
1_4	10335131	11098489	FALSE	1	10796866	10736809	rs880315	chr1:10796866_C_T	SFA	T	C	0.3407	0.0171	0.6085	0.8283	0.016	0.0022	12.88	+++	0	0.672	2	0.1459	Saturated Fatty Acids	mmol/L	Fatty acids		Non-derived	23448	23748	-0.0173764	0.023582	0.336099	-0.00371739	0.0151558	0.0935354	-0.016235	0.00219101	12.8981	rs12046278||rs17035646||rs284254||rs284277||rs34071855||rs682178||rs706007||rs880315	TRUE	intron_variant	MODIFIER	CASZ1	ENSG00000130940	9.301	0.830756	10790536	rs284278
1_4	10335131	11098489	FALSE	1	10796866	10736809	rs880315	chr1:10796866_C_T	S_LDL_CE	T	C	0.3407	0.0174	0.6085	0.8283	0.0166	0.0022	13.5	+++	0	1.661	2	0.3607	Cholesteryl Esters in Small LDL	mmol/L	Lipoprotein subclasses	Small LDL (average diameter 18.7 nm)	Non-derived	23548	23848	-0.0469086	0.0235853	1.33056	-0.0167062	0.0151116	0.570356	-0.016378	0.00222599	12.7277	rs12046278||rs17035646||rs284254||rs284277||rs34071855||rs682178||rs706007||rs880315	TRUE	intron_variant	MODIFIER	CASZ1	ENSG00000130940	9.301	0.830756	10790536	rs284278
1_4	10335131	11098489	FALSE	1	10796866	10736809	rs880315	chr1:10796866_C_T	S_LDL_TG	T	C	0.3407	0.0168	0.6085	0.8283	0.0143	0.0021	11.08	+++	0	1.961	2	0.4258	Triglycerides in Small LDL	mmol/L	Lipoprotein subclasses	Small LDL (average diameter 18.7 nm)	Non-derived	23550	23850	-0.0465613	0.023277	1.34231	-0.0166126	0.015125	0.565354	-0.0140245	0.0021273	10.3645	rs12046278||rs17035646||rs284254||rs284277||rs34071855||rs682178||rs706007||rs880315	TRUE	intron_variant	MODIFIER	CASZ1	ENSG00000130940	9.301	0.830756	10790536	rs284278
1_4	10335131	11098489	FALSE	1	10796866	10736809	rs880315	chr1:10796866_C_T	S_VLDL_C	T	C	0.3407	0.0175	0.6085	0.8283	0.0143	0.0022	10.13	+++	21.2	2.538	2	0.5511	Cholesterol in Small VLDL	mmol/L	Lipoprotein subclasses	Small VLDL (average diameter 36.8 nm)	Composite	23512	23812	-0.0513523	0.0234121	1.54856	-0.0124753	0.0151647	0.386469	-0.013993	0.00222775	9.47374	rs12046278||rs17035646||rs284254||rs284277||rs34071855||rs682178||rs706007||rs880315	TRUE	intron_variant	MODIFIER	CASZ1	ENSG00000130940	9.301	0.830756	10790536	rs284278
1_4	10335131	11098489	FALSE	1	10796866	10736809	rs880315	chr1:10796866_C_T	S_VLDL_FC	T	C	0.3407	0.0174	0.6085	0.8283	0.0148	0.0022	10.77	+++	10.8	2.242	2	0.4868	Free Cholesterol in Small VLDL	mmol/L	Lipoprotein subclasses	Small VLDL (average diameter 36.8 nm)	Non-derived	23514	23814	-0.0498665	0.02354	1.46669	-0.0141659	0.0151622	0.455743	-0.0144762	0.00222949	10.0751	rs12046278||rs17035646||rs284254||rs284277||rs34071855||rs682178||rs706007||rs880315	TRUE	intron_variant	MODIFIER	CASZ1	ENSG00000130940	9.301	0.830756	10790536	rs284278
1_4	10335131	11098489	FALSE	1	10796866	10736809	rs880315	chr1:10796866_C_T	S_VLDL_L	T	C	0.3407	0.0173	0.6085	0.8283	0.015	0.0022	11.41	+++	27.8	2.771	2	0.6016	Total Lipids in Small VLDL	mmol/L	Lipoprotein subclasses	Small VLDL (average diameter 36.8 nm)	Composite	23510	23810	-0.0535109	0.0232963	1.66514	-0.0164747	0.0151922	0.555674	-0.0146298	0.00219276	10.5976	rs12046278||rs17035646||rs284254||rs284277||rs34071855||rs682178||rs706007||rs880315	TRUE	intron_variant	MODIFIER	CASZ1	ENSG00000130940	9.301	0.830756	10790536	rs284278
1_4	10335131	11098489	FALSE	1	10796866	10736809	rs880315	chr1:10796866_C_T	S_VLDL_P	T	C	0.3407	0.0172	0.6085	0.8283	0.0147	0.0022	11.11	+++	31.2	2.906	2	0.6309	Concentration of Small VLDL Particles	mmol/L	Lipoprotein subclasses	Small VLDL (average diameter 36.8 nm)	Non-derived	23509	23809	-0.053821	0.023263	1.68423	-0.0179166	0.0151688	0.624253	-0.0143064	0.00218213	10.258	rs12046278||rs17035646||rs284254||rs284277||rs34071855||rs682178||rs706007||rs880315	TRUE	intron_variant	MODIFIER	CASZ1	ENSG00000130940	9.301	0.830756	10790536	rs284278
1_4	10335131	11098489	FALSE	1	10796866	10736809	rs880315	chr1:10796866_C_T	S_VLDL_PL	T	C	0.3407	0.0174	0.6085	0.8283	0.0153	0.0022	11.6	+++	20.7	2.521	2	0.5475	Phospholipids in Small VLDL	mmol/L	Lipoprotein subclasses	Small VLDL (average diameter 36.8 nm)	Non-derived	23511	23811	-0.0523991	0.023445	1.59485	-0.0145799	0.0151872	0.472305	-0.0150246	0.00222353	10.8514	rs12046278||rs17035646||rs284254||rs284277||rs34071855||rs682178||rs706007||rs880315	TRUE	intron_variant	MODIFIER	CASZ1	ENSG00000130940	9.301	0.830756	10790536	rs284278
1_4	10335131	11098489	FALSE	1	10796866	10736809	rs880315	chr1:10796866_C_T	Total_FA	T	C	0.3407	0.017	0.6085	0.8283	0.0171	0.0022	14.63	+++	0	0.408	2	0.08854	Total Fatty Acids	mmol/L	Fatty acids		Composite	23442	23742	-0.0316887	0.0237121	0.741313	-0.0146104	0.0151643	0.474551	-0.0169886	0.00218519	14.1204	rs12046278||rs17035646||rs284254||rs284277||rs34071855||rs682178||rs706007||rs880315	TRUE	intron_variant	MODIFIER	CASZ1	ENSG00000130940	9.301	0.830756	10790536	rs284278
1_4	10335131	11098489	FALSE	1	10796866	10736809	rs880315	chr1:10796866_C_T	Total_L	T	C	0.3407	0.0171	0.6085	0.8283	0.0166	0.0022	13.8	+++	0	0.737	2	0.16	Total Lipids in Lipoprotein Particles	mmol/L	Total lipids		Composite	23423	23723	-0.0337846	0.0236936	0.812765	-0.00969337	0.0150431	0.284553	-0.0166018	0.00219322	13.4267	rs12046278||rs17035646||rs284254||rs284277||rs34071855||rs682178||rs706007||rs880315	TRUE	intron_variant	MODIFIER	CASZ1	ENSG00000130940	9.301	0.830756	10790536	rs284278
1_4	10335131	11098489	FALSE	1	10796866	10736809	rs880315	chr1:10796866_C_T	Total_TG	T	C	0.3407	0.0167	0.6085	0.8283	0.0136	0.0021	10.22	+++	0	1.502	2	0.3261	Total Triglycerides	mmol/L	Triglycerides		Composite	23407	23707	-0.041961	0.0232024	1.15161	-0.0132155	0.0150739	0.419486	-0.0134156	0.00211381	9.65754	rs12046278||rs17035646||rs284254||rs284277||rs34071855||rs682178||rs706007||rs880315	TRUE	intron_variant	MODIFIER	CASZ1	ENSG00000130940	9.301	0.830756	10790536	rs284278
1_4	10335131	11098489	FALSE	1	10796866	10736809	rs880315	chr1:10796866_C_T	VLDL_C	T	C	0.3407	0.0174	0.6085	0.8283	0.0149	0.0022	10.98	+++	10.6	2.238	2	0.4859	VLDL Cholesterol	mmol/L	Cholesterol		Composite	23403	23703	-0.0496556	0.02347	1.46383	-0.0120846	0.0151228	0.372396	-0.0146739	0.00222814	10.3442	rs12046278||rs17035646||rs284254||rs284277||rs34071855||rs682178||rs706007||rs880315	TRUE	intron_variant	MODIFIER	CASZ1	ENSG00000130940	9.301	0.830756	10790536	rs284278
1_4	10335131	11098489	FALSE	1	10796866	10736809	rs880315	chr1:10796866_C_T	VLDL_CE	T	C	0.3407	0.0174	0.6085	0.8283	0.0144	0.0022	10.2	+++	6	2.127	2	0.462	Cholesteryl Esters in VLDL	mmol/L	Cholesteryl esters		Composite	23416	23716	-0.0482574	0.0235109	1.39668	-0.0114663	0.0151189	0.348521	-0.0141154	0.00223015	9.60876	rs12046278||rs17035646||rs284254||rs284277||rs34071855||rs682178||rs706007||rs880315	TRUE	intron_variant	MODIFIER	CASZ1	ENSG00000130940	9.301	0.830756	10790536	rs284278
1_4	10335131	11098489	FALSE	1	10796866	10736809	rs880315	chr1:10796866_C_T	VLDL_FC	T	C	0.3407	0.0174	0.6085	0.8283	0.0152	0.0022	11.5	+++	13.2	2.304	2	0.5003	Free Cholesterol in VLDL	mmol/L	Free cholesterol		Composite	23420	23720	-0.0502796	0.0234085	1.49866	-0.0119566	0.0151149	0.367625	-0.0149553	0.00221393	10.8454	rs12046278||rs17035646||rs284254||rs284277||rs34071855||rs682178||rs706007||rs880315	TRUE	intron_variant	MODIFIER	CASZ1	ENSG00000130940	9.301	0.830756	10790536	rs284278
1_4	10335131	11098489	FALSE	1	10796866	10736809	rs880315	chr1:10796866_C_T	VLDL_L	T	C	0.3407	0.0171	0.6085	0.8283	0.015	0.0021	11.57	+++	9.7	2.215	2	0.4811	Total Lipids in VLDL	mmol/L	Total lipids		Composite	23424	23724	-0.0492127	0.0232916	1.46081	-0.011812	0.0150775	0.363131	-0.0147506	0.00217382	10.9369	rs12046278||rs17035646||rs284254||rs284277||rs34071855||rs682178||rs706007||rs880315	TRUE	intron_variant	MODIFIER	CASZ1	ENSG00000130940	9.301	0.830756	10790536	rs284278
1_4	10335131	11098489	FALSE	1	10796866	10736809	rs880315	chr1:10796866_C_T	VLDL_P	T	C	0.3407	0.0174	0.6085	0.8283	0.0149	0.0022	11.05	+++	18.8	2.463	2	0.5348	Concentration of VLDL Particles	mmol/L	Lipoprotein particle concentrations		Composite	23428	23728	-0.0512709	0.023396	1.54637	-0.0123596	0.0151837	0.38128	-0.0146023	0.00221323	10.3794	rs12046278||rs17035646||rs284254||rs284277||rs34071855||rs682178||rs706007||rs880315	TRUE	intron_variant	MODIFIER	CASZ1	ENSG00000130940	9.301	0.830756	10790536	rs284278
1_4	10335131	11098489	FALSE	1	10796866	10736809	rs880315	chr1:10796866_C_T	VLDL_PL	T	C	0.3407	0.0173	0.6085	0.8283	0.0151	0.0022	11.51	+++	15.2	2.359	2	0.5122	Phospholipids in VLDL	mmol/L	Phospholipids		Composite	23412	23712	-0.0505934	0.0233421	1.52001	-0.0123832	0.0151053	0.384749	-0.0148377	0.00219731	10.8382	rs12046278||rs17035646||rs284254||rs284277||rs34071855||rs682178||rs706007||rs880315	TRUE	intron_variant	MODIFIER	CASZ1	ENSG00000130940	9.301	0.830756	10790536	rs284278
1_4	10335131	11098489	FALSE	1	10796866	10736809	rs880315	chr1:10796866_C_T	VLDL_TG	T	C	0.3407	0.0167	0.6085	0.8283	0.0135	0.0021	10.15	+++	0	1.781	2	0.3868	Triglycerides in VLDL	mmol/L	Triglycerides		Composite	23408	23708	-0.0442184	0.0230985	1.25511	-0.0125601	0.0150082	0.395064	-0.0133009	0.00210549	9.57471	rs12046278||rs17035646||rs284254||rs284277||rs34071855||rs682178||rs706007||rs880315	TRUE	intron_variant	MODIFIER	CASZ1	ENSG00000130940	9.301	0.830756	10790536	rs284278
1_4	10335131	11098489	FALSE	1	10796866	10736809	rs880315	chr1:10796866_C_T	XL_VLDL_C	T	C	0.3407	0.0172	0.6085	0.8283	0.0145	0.0021	10.92	+++	33.9	3.027	2	0.6573	Cholesterol in Very Large VLDL	mmol/L	Lipoprotein subclasses	Very large VLDL (average diameter 64 nm)	Composite	23491	23791	-0.0546022	0.0231652	1.73472	-0.0143	0.0150018	0.467909	-0.0141231	0.00216607	10.1535	rs12046278||rs17035646||rs284254||rs284277||rs34071855||rs682178||rs706007||rs880315	TRUE	intron_variant	MODIFIER	CASZ1	ENSG00000130940	9.301	0.830756	10790536	rs284278
1_4	10335131	11098489	FALSE	1	10796866	10736809	rs880315	chr1:10796866_C_T	XL_VLDL_CE	T	C	0.3407	0.0173	0.6085	0.8283	0.0148	0.0022	11.15	+++	36.1	3.13	2	0.6796	Cholesteryl Esters in Very Large VLDL	mmol/L	Lipoprotein subclasses	Very large VLDL (average diameter 64 nm)	Non-derived	23492	23792	-0.0556469	0.0231947	1.78424	-0.0143742	0.0150306	0.469919	-0.0144355	0.00218908	10.3693	rs12046278||rs17035646||rs284254||rs284277||rs34071855||rs682178||rs706007||rs880315	TRUE	intron_variant	MODIFIER	CASZ1	ENSG00000130940	9.301	0.830756	10790536	rs284278
1_4	10335131	11098489	FALSE	1	10796866	10736809	rs880315	chr1:10796866_C_T	XL_VLDL_FC	T	C	0.3407	0.017	0.6085	0.8283	0.0136	0.0021	10	+++	28.2	2.786	2	0.6049	Free Cholesterol in Very Large VLDL	mmol/L	Lipoprotein subclasses	Very large VLDL (average diameter 64 nm)	Non-derived	23493	23793	-0.0520753	0.0231462	1.61157	-0.0143243	0.0149774	0.469961	-0.0132928	0.0021387	9.29061	rs12046278||rs17035646||rs284254||rs284277||rs34071855||rs682178||rs706007||rs880315	TRUE	intron_variant	MODIFIER	CASZ1	ENSG00000130940	9.301	0.830756	10790536	rs284278
1_4	10335131	11098489	FALSE	1	10796866	10736809	rs880315	chr1:10796866_C_T	XL_VLDL_L	T	C	0.3407	0.0168	0.6085	0.8283	0.0134	0.0021	9.9	+++	0	1.847	2	0.401	Total Lipids in Very Large VLDL	mmol/L	Lipoprotein subclasses	Very large VLDL (average diameter 64 nm)	Composite	23489	23789	-0.0445339	0.0230655	1.27154	-0.0118464	0.0149602	0.368108	-0.0131514	0.00211014	9.33806	rs12046278||rs17035646||rs284254||rs284277||rs34071855||rs682178||rs706007||rs880315	TRUE	intron_variant	MODIFIER	CASZ1	ENSG00000130940	9.301	0.830756	10790536	rs284278
1_4	10335131	11098489	FALSE	1	10796866	10736809	rs880315	chr1:10796866_C_T	XL_VLDL_P	T	C	0.3407	0.0168	0.6085	0.8283	0.0133	0.0021	9.88	+++	13	2.299	2	0.4993	Concentration of Very Large VLDL Particles	mmol/L	Lipoprotein subclasses	Very large VLDL (average diameter 64 nm)	Non-derived	23488	23788	-0.048094	0.023023	1.43519	-0.013744	0.0149662	0.445579	-0.0130428	0.00210611	9.22845	rs12046278||rs17035646||rs284254||rs284277||rs34071855||rs682178||rs706007||rs880315	TRUE	intron_variant	MODIFIER	CASZ1	ENSG00000130940	9.301	0.830756	10790536	rs284278
1_4	10335131	11098489	FALSE	1	10796866	10736809	rs880315	chr1:10796866_C_T	XL_VLDL_PL	T	C	0.3407	0.0169	0.6085	0.8283	0.0134	0.0021	9.85	+++	23.3	2.606	2	0.566	Phospholipids in Very Large VLDL	mmol/L	Lipoprotein subclasses	Very large VLDL (average diameter 64 nm)	Non-derived	23490	23790	-0.0505119	0.0230637	1.5449	-0.0136231	0.0149585	0.440763	-0.013121	0.00212538	9.17514	rs12046278||rs17035646||rs284254||rs284277||rs34071855||rs682178||rs706007||rs880315	TRUE	intron_variant	MODIFIER	CASZ1	ENSG00000130940	9.301	0.830756	10790536	rs284278
1_4	10335131	11098489	FALSE	1	10796866	10736809	rs880315	chr1:10796866_C_T	non_HDL_C	T	C	0.3407	0.0172	0.6085	0.8283	0.0155	0.0022	11.91	+++	0	1.396	2	0.3031	Total Cholesterol Minus HDL-C	mmol/L	Cholesterol		Composite	23401	23701	-0.0431565	0.0237173	1.1623	-0.0174963	0.0150957	0.608281	-0.0151991	0.00221257	11.1908	rs12046278||rs17035646||rs284254||rs284277||rs34071855||rs682178||rs706007||rs880315	TRUE	intron_variant	MODIFIER	CASZ1	ENSG00000130940	9.301	0.830756	10790536	rs284278
1_4	10335131	11098489	FALSE	1	10798489	10738432	rs34071855	chr1:10798489_C_G	ApoB	C	G	0.3409	0.0151	0.6073	0.7907	0.0151	0.0022	11.35	+++	33	2.983	2	0.6477	Apolipoprotein B	g/l	Apolipoproteins		Non-derived	23439	23739	-0.0526832	0.021955	1.78481	-0.0171741	0.0150764	0.594063	-0.0146922	0.00221922	10.4459	rs12046278||rs17035646||rs284254||rs284277||rs34071855||rs682178||rs706007||rs880315	TRUE	intron_variant	MODIFIER	CASZ1	ENSG00000130940	0.872	0.82454	10790536	rs284278
1_4	10335131	11098489	FALSE	1	10798489	10738432	rs34071855	chr1:10798489_C_G	Clinical_LDL_C	C	G	0.3409	0.015	0.6073	0.7907	0.0146	0.0022	10.75	+++	26.4	2.718	2	0.5903	Clinical LDL Cholesterol	mmol/L	Cholesterol		Non-derived	23404	23704	-0.0505683	0.0219944	1.66763	-0.0157822	0.0150021	0.533426	-0.0141693	0.00219885	9.93411	rs12046278||rs17035646||rs284254||rs284277||rs34071855||rs682178||rs706007||rs880315	TRUE	intron_variant	MODIFIER	CASZ1	ENSG00000130940	0.872	0.82454	10790536	rs284278
1_4	10335131	11098489	FALSE	1	10798489	10738432	rs34071855	chr1:10798489_C_G	LDL_C	C	G	0.3409	0.015	0.6073	0.7907	0.0154	0.0022	11.92	+++	16.6	2.397	2	0.5205	LDL Cholesterol	mmol/L	Cholesterol		Composite	23405	23705	-0.0490423	0.0220036	1.58796	-0.0180851	0.0150498	0.639243	-0.0150333	0.00220487	11.0354	rs12046278||rs17035646||rs284254||rs284277||rs34071855||rs682178||rs706007||rs880315	TRUE	intron_variant	MODIFIER	CASZ1	ENSG00000130940	0.872	0.82454	10790536	rs284278
1_4	10335131	11098489	FALSE	1	10798489	10738432	rs34071855	chr1:10798489_C_G	LDL_CE	C	G	0.3409	0.015	0.6073	0.7907	0.0159	0.0022	12.55	+++	10.6	2.237	2	0.4857	Cholesteryl Esters in LDL	mmol/L	Cholesteryl esters		Composite	23417	23717	-0.0483834	0.0219982	1.55521	-0.0183716	0.0150766	0.651666	-0.0155223	0.00221152	11.6503	rs12046278||rs17035646||rs284254||rs284277||rs34071855||rs682178||rs706007||rs880315	TRUE	intron_variant	MODIFIER	CASZ1	ENSG00000130940	0.872	0.82454	10790536	rs284278
1_4	10335131	11098489	FALSE	1	10798489	10738432	rs34071855	chr1:10798489_C_G	LDL_FC	C	G	0.3409	0.0148	0.6073	0.7907	0.0138	0.0021	9.91	+++	24.3	2.643	2	0.5739	Free Cholesterol in LDL	mmol/L	Free cholesterol		Composite	23421	23721	-0.0492718	0.0219874	1.60151	-0.0155348	0.0149835	0.523119	-0.0134405	0.00218086	9.14626	rs12046278||rs17035646||rs284254||rs284277||rs34071855||rs682178||rs706007||rs880315	TRUE	intron_variant	MODIFIER	CASZ1	ENSG00000130940	0.872	0.82454	10790536	rs284278
1_4	10335131	11098489	FALSE	1	10798489	10738432	rs34071855	chr1:10798489_C_G	LDL_L	C	G	0.3409	0.015	0.6073	0.7907	0.0158	0.0022	12.4	+++	12.5	2.286	2	0.4963	Total Lipids in LDL	mmol/L	Total lipids		Composite	23425	23725	-0.0486397	0.0220046	1.56743	-0.0181597	0.0150697	0.641711	-0.0153931	0.00220806	11.5031	rs12046278||rs17035646||rs284254||rs284277||rs34071855||rs682178||rs706007||rs880315	TRUE	intron_variant	MODIFIER	CASZ1	ENSG00000130940	0.872	0.82454	10790536	rs284278
1_4	10335131	11098489	FALSE	1	10798489	10738432	rs34071855	chr1:10798489_C_G	LDL_P	C	G	0.3409	0.0151	0.6073	0.7907	0.0153	0.0022	11.54	+++	35	3.076	2	0.668	Concentration of LDL Particles	mmol/L	Lipoprotein particle concentrations		Composite	23429	23729	-0.0533279	0.0219375	1.82213	-0.0176236	0.015081	0.615168	-0.0148144	0.00221948	10.6061	rs12046278||rs17035646||rs284254||rs284277||rs34071855||rs682178||rs706007||rs880315	TRUE	intron_variant	MODIFIER	CASZ1	ENSG00000130940	0.872	0.82454	10790536	rs284278
1_4	10335131	11098489	FALSE	1	10798489	10738432	rs34071855	chr1:10798489_C_G	LDL_PL	C	G	0.3409	0.015	0.6073	0.7907	0.0156	0.0022	12.09	+++	18	2.438	2	0.5295	Phospholipids in LDL	mmol/L	Phospholipids		Composite	23413	23713	-0.0496417	0.0219818	1.62112	-0.0166848	0.0150502	0.572516	-0.0151843	0.00220609	11.2318	rs12046278||rs17035646||rs284254||rs284277||rs34071855||rs682178||rs706007||rs880315	TRUE	intron_variant	MODIFIER	CASZ1	ENSG00000130940	0.872	0.82454	10790536	rs284278
1_4	10335131	11098489	FALSE	1	10798489	10738432	rs34071855	chr1:10798489_C_G	L_LDL_C	C	G	0.3409	0.0149	0.6073	0.7907	0.0147	0.0022	11.04	+++	17.3	2.418	2	0.5251	Cholesterol in Large LDL	mmol/L	Lipoprotein subclasses	Large LDL (average diameter 25.5 nm)	Composite	23533	23833	-0.048432	0.0220215	1.55508	-0.0176279	0.0150006	0.619901	-0.0142971	0.00218812	10.1935	rs12046278||rs17035646||rs284254||rs284277||rs34071855||rs682178||rs706007||rs880315	TRUE	intron_variant	MODIFIER	CASZ1	ENSG00000130940	0.872	0.82454	10790536	rs284278
1_4	10335131	11098489	FALSE	1	10798489	10738432	rs34071855	chr1:10798489_C_G	L_LDL_CE	C	G	0.3409	0.0149	0.6073	0.7907	0.0151	0.0022	11.55	+++	15.4	2.364	2	0.5133	Cholesteryl Esters in Large LDL	mmol/L	Lipoprotein subclasses	Large LDL (average diameter 25.5 nm)	Non-derived	23534	23834	-0.048363	0.0220231	1.55143	-0.0184271	0.0150241	0.657558	-0.014698	0.00219446	10.6744	rs12046278||rs17035646||rs284254||rs284277||rs34071855||rs682178||rs706007||rs880315	TRUE	intron_variant	MODIFIER	CASZ1	ENSG00000130940	0.872	0.82454	10790536	rs284278
1_4	10335131	11098489	FALSE	1	10798489	10738432	rs34071855	chr1:10798489_C_G	L_LDL_L	C	G	0.3409	0.0149	0.6073	0.7907	0.0151	0.0022	11.53	+++	14.4	2.337	2	0.5074	Total Lipids in Large LDL	mmol/L	Lipoprotein subclasses	Large LDL (average diameter 25.5 nm)	Composite	23531	23831	-0.0482707	0.0220288	1.54618	-0.0178368	0.0150178	0.629031	-0.0146834	0.00219273	10.6704	rs12046278||rs17035646||rs284254||rs284277||rs34071855||rs682178||rs706007||rs880315	TRUE	intron_variant	MODIFIER	CASZ1	ENSG00000130940	0.872	0.82454	10790536	rs284278
1_4	10335131	11098489	FALSE	1	10798489	10738432	rs34071855	chr1:10798489_C_G	L_LDL_P	C	G	0.3409	0.0151	0.6073	0.7907	0.0147	0.0022	10.87	+++	48.4	3.877	2	0.842	Concentration of Large LDL Particles	mmol/L	Lipoprotein subclasses	Large LDL (average diameter 25.5 nm)	Non-derived	23530	23830	-0.057189	0.0219279	2.04066	-0.0187774	0.0150609	0.672674	-0.0142071	0.00221116	9.88039	rs12046278||rs17035646||rs284254||rs284277||rs34071855||rs682178||rs706007||rs880315	TRUE	intron_variant	MODIFIER	CASZ1	ENSG00000130940	0.872	0.82454	10790536	rs284278
1_4	10335131	11098489	FALSE	1	10798489	10738432	rs34071855	chr1:10798489_C_G	L_LDL_PL	C	G	0.3409	0.0149	0.6073	0.7907	0.0146	0.0022	10.88	+++	15.1	2.356	2	0.5117	Phospholipids in Large LDL	mmol/L	Lipoprotein subclasses	Large LDL (average diameter 25.5 nm)	Non-derived	23532	23832	-0.0481891	0.0220157	1.54352	-0.0157985	0.0149907	0.534713	-0.0142711	0.00219619	10.0897	rs12046278||rs17035646||rs284254||rs284277||rs34071855||rs682178||rs706007||rs880315	TRUE	intron_variant	MODIFIER	CASZ1	ENSG00000130940	0.872	0.82454	10790536	rs284278
1_4	10335131	11098489	FALSE	1	10798489	10738432	rs34071855	chr1:10798489_C_G	M_LDL_C	C	G	0.3409	0.0151	0.6073	0.7907	0.0164	0.0022	13.15	+++	3.2	2.066	2	0.4486	Cholesterol in Medium LDL	mmol/L	Lipoprotein subclasses	Medium LDL (average diameter 23 nm)	Composite	23540	23840	-0.0477002	0.0219362	1.52772	-0.0173102	0.0151033	0.599042	-0.0160382	0.00222271	12.2702	rs12046278||rs17035646||rs284254||rs284277||rs34071855||rs682178||rs706007||rs880315	TRUE	intron_variant	MODIFIER	CASZ1	ENSG00000130940	0.872	0.82454	10790536	rs284278
1_4	10335131	11098489	FALSE	1	10798489	10738432	rs34071855	chr1:10798489_C_G	M_LDL_FC	C	G	0.3409	0.015	0.6073	0.7907	0.0147	0.0022	10.97	+++	23.6	2.617	2	0.5682	Free Cholesterol in Medium LDL	mmol/L	Lipoprotein subclasses	Medium LDL (average diameter 23 nm)	Non-derived	23542	23842	-0.0496259	0.0219522	1.62375	-0.0181033	0.0150302	0.641286	-0.0142931	0.00219932	10.0919	rs12046278||rs17035646||rs284254||rs284277||rs34071855||rs682178||rs706007||rs880315	TRUE	intron_variant	MODIFIER	CASZ1	ENSG00000130940	0.872	0.82454	10790536	rs284278
1_4	10335131	11098489	FALSE	1	10798489	10738432	rs34071855	chr1:10798489_C_G	M_LDL_PL	C	G	0.3409	0.0151	0.6073	0.7907	0.0168	0.0022	13.87	+++	14	2.325	2	0.505	Phospholipids in Medium LDL	mmol/L	Lipoprotein subclasses	Medium LDL (average diameter 23 nm)	Non-derived	23539	23839	-0.0498719	0.0219043	1.64211	-0.0187366	0.0150977	0.668378	-0.0164203	0.00221553	12.9034	rs12046278||rs17035646||rs284254||rs284277||rs34071855||rs682178||rs706007||rs880315	TRUE	intron_variant	MODIFIER	CASZ1	ENSG00000130940	0.872	0.82454	10790536	rs284278
1_4	10335131	11098489	FALSE	1	10798489	10738432	rs34071855	chr1:10798489_C_G	Remnant_C	C	G	0.3409	0.015	0.6073	0.7907	0.0149	0.0022	11.12	+++	20.2	2.506	2	0.5443	Remnant Cholesterol (Non-HDL, Non-LDL -Cholesterol)	mmol/L	Cholesterol		Composite	23402	23702	-0.0495535	0.0219896	1.61569	-0.0145269	0.0150308	0.476509	-0.0145689	0.00221275	10.3394	rs12046278||rs17035646||rs284254||rs284277||rs34071855||rs682178||rs706007||rs880315	TRUE	intron_variant	MODIFIER	CASZ1	ENSG00000130940	0.872	0.82454	10790536	rs284278
1_4	10335131	11098489	FALSE	1	10798489	10738432	rs34071855	chr1:10798489_C_G	S_LDL_C	C	G	0.3409	0.0151	0.6073	0.7907	0.0162	0.0022	12.92	+++	28.6	2.802	2	0.6085	Cholesterol in Small LDL	mmol/L	Lipoprotein subclasses	Small LDL (average diameter 18.7 nm)	Composite	23547	23847	-0.0525832	0.0219122	1.78495	-0.0177271	0.0150704	0.620731	-0.0157863	0.00221751	11.9635	rs12046278||rs17035646||rs284254||rs284277||rs34071855||rs682178||rs706007||rs880315	TRUE	intron_variant	MODIFIER	CASZ1	ENSG00000130940	0.872	0.82454	10790536	rs284278
1_4	10335131	11098489	FALSE	1	10798489	10738432	rs34071855	chr1:10798489_C_G	S_LDL_L	C	G	0.3409	0.0151	0.6073	0.7907	0.0164	0.0022	13.3	+++	26.7	2.729	2	0.5925	Total Lipids in Small LDL	mmol/L	Lipoprotein subclasses	Small LDL (average diameter 18.7 nm)	Composite	23545	23845	-0.0524156	0.0219112	1.77602	-0.0169859	0.0150764	0.585211	-0.016046	0.00221564	12.355	rs12046278||rs17035646||rs284254||rs284277||rs34071855||rs682178||rs706007||rs880315	TRUE	intron_variant	MODIFIER	CASZ1	ENSG00000130940	0.872	0.82454	10790536	rs284278
1_4	10335131	11098489	FALSE	1	10798489	10738432	rs34071855	chr1:10798489_C_G	S_LDL_P	C	G	0.3409	0.0152	0.6073	0.7907	0.0154	0.0022	11.72	+++	26.3	2.713	2	0.5891	Concentration of Small LDL Particles	mmol/L	Lipoprotein subclasses	Small LDL (average diameter 18.7 nm)	Non-derived	23544	23844	-0.0513921	0.0219413	1.71744	-0.0152149	0.0150921	0.503917	-0.0150697	0.00222753	10.8758	rs12046278||rs17035646||rs284254||rs284277||rs34071855||rs682178||rs706007||rs880315	TRUE	intron_variant	MODIFIER	CASZ1	ENSG00000130940	0.872	0.82454	10790536	rs284278
1_4	10335131	11098489	FALSE	1	10798489	10738432	rs34071855	chr1:10798489_C_G	S_LDL_PL	C	G	0.3409	0.015	0.6073	0.7907	0.0157	0.0022	12.34	+++	36.4	3.144	2	0.6826	Phospholipids in Small LDL	mmol/L	Lipoprotein subclasses	Small LDL (average diameter 18.7 nm)	Non-derived	23546	23846	-0.0542607	0.0219053	1.87788	-0.013759	0.0150703	0.442195	-0.015329	0.00220028	11.4893	rs12046278||rs17035646||rs284254||rs284277||rs34071855||rs682178||rs706007||rs880315	TRUE	intron_variant	MODIFIER	CASZ1	ENSG00000130940	0.872	0.82454	10790536	rs284278
1_4	10335131	11098489	FALSE	1	10798489	10738432	rs34071855	chr1:10798489_C_G	Total_C	C	G	0.3409	0.0147	0.6073	0.7907	0.0146	0.0021	11.18	+++	16.9	2.408	2	0.5229	Total Cholesterol	mmol/L	Cholesterol		Composite	23400	23700	-0.0484405	0.0219499	1.56347	-0.0149565	0.0148523	0.503171	-0.0142204	0.00215168	10.4124	rs12046278||rs17035646||rs284254||rs284277||rs34071855||rs682178||rs706007||rs880315	TRUE	intron_variant	MODIFIER	CASZ1	ENSG00000130940	0.872	0.82454	10790536	rs284278
1_4	10335131	11098489	FALSE	1	10798489	10738432	rs34071855	chr1:10798489_C_G	Total_CE	C	G	0.3409	0.0147	0.6073	0.7907	0.0142	0.0021	10.84	+++	15.5	2.368	2	0.5142	Total Esterified Cholesterol	mmol/L	Cholesteryl esters		Composite	23415	23715	-0.0477529	0.0219077	1.53347	-0.0149546	0.0148043	0.505257	-0.0138986	0.0021399	10.0807	rs12046278||rs17035646||rs284254||rs284277||rs34071855||rs682178||rs706007||rs880315	TRUE	intron_variant	MODIFIER	CASZ1	ENSG00000130940	0.872	0.82454	10790536	rs284278
1_4	10335131	11098489	FALSE	1	10798489	10738432	rs34071855	chr1:10798489_C_G	Total_FC	C	G	0.3409	0.0148	0.6073	0.7907	0.0151	0.0021	11.67	+++	19	2.468	2	0.536	Total Free Cholesterol	mmol/L	Free cholesterol		Composite	23419	23719	-0.0495117	0.0220287	1.60904	-0.0149392	0.0149543	0.497844	-0.0147335	0.00217815	10.8729	rs12046278||rs17035646||rs284254||rs284277||rs34071855||rs682178||rs706007||rs880315	TRUE	intron_variant	MODIFIER	CASZ1	ENSG00000130940	0.872	0.82454	10790536	rs284278
1_4	10335131	11098489	FALSE	1	10798489	10738432	rs34071855	chr1:10798489_C_G	Total_PL	C	G	0.3409	0.0145	0.6073	0.7907	0.0136	0.0021	10.23	+++	0	1.138	2	0.247	Total Phospholipids in Lipoprotein Particles	mmol/L	Phospholipids		Composite	23411	23711	-0.0355425	0.0217147	0.992793	-0.00866065	0.0147131	0.254842	-0.0134661	0.00210351	9.81352	rs12046278||rs17035646||rs284254||rs284277||rs34071855||rs682178||rs706007||rs880315	TRUE	intron_variant	MODIFIER	CASZ1	ENSG00000130940	0.872	0.82454	10790536	rs284278
1_5	11524242	12187303	FALSE	1	11856378	11796321	rs1801133	chr1:11856378_A_G	Gly	G	A	0.3323	0.0249	0.0969	0.3354	0.0257	0.0019	40.86	+++	0	0.497	2	0.1079	Glycine	mmol/L	Amino acids		Non-derived	23462	23762	0.0445309	0.0274081	0.982053	0.0284554	0.0187909	0.886241	0.0255873	0.0019175	39.8923	rs1009592||rs1023252||rs12085006||rs12406089||rs1801131||rs1801133||rs198358||rs198375||rs198379||rs198384||rs198389||rs198401||rs1999594||rs2103876||rs2236055||rs2273291||rs2336384||rs2639453||rs28455075||rs28718032||rs2878677||rs35249183||rs3753579||rs4240897||rs4845875||rs549596||rs56243319||rs61776496||rs6668659||rs6678553||rs730123||rs75724068||rs773397120||rs873457||rs9651118	TRUE
1_5	11524242	12187303	FALSE	1	11873512	11813455	rs142005893	chr1:11873512_A_G	L_HDL_FC_pct	A	G	0.0517	0.0029	0.948	0.991	-0.0426	0.0043	22.41	---	0	0.426	2	0.0925	Free Cholesterol to Total Lipids in Large HDL percentage	%	Relative lipoprotein lipid concentrations	Large HDL ratios	Percentage	23637	23937	0.00127179	0.100392	0.00441195	0.0663532	0.0469918	0.801494	0.0424617	0.00432112	22.0628	rs1023252||rs113712703||rs12411044||rs12567119||rs12567136||rs13306561||rs138473600||rs143800963||rs149764880||rs17037388||rs17037390||rs17037427||rs17037452||rs17367504||rs1801131||rs198358||rs2050265||rs3753584||rs45553335||rs45603435||rs539574797||rs545709142||rs552528831||rs55714388||rs55738118||rs55857306||rs55892892||rs56153133||rs6669371||rs6699618||rs72640260||rs7537765	TRUE	intron_variant	MODIFIER	CLCN6	ENSG00000011021	0.496	0.896703	11838762	rs72640211
1_5	11524242	12187303	FALSE	1	11873512	11813455	rs142005893	chr1:11873512_A_G	S_HDL_C	A	G	0.0516	0.0031	0.948	0.991	0.0321	0.0047	11.2	+++	29.6	2.841	2	0.6169	Cholesterol in Small HDL	mmol/L	Lipoprotein subclasses	Small HDL (average diameter 8.7 nm)	Composite	23575	23875	-0.192819	0.103409	1.20597	-0.000713615	0.0481232	0.00516892	-0.0321139	0.00470513	11.0568	rs1023252||rs113712703||rs12411044||rs12567119||rs12567136||rs13306561||rs138473600||rs143800963||rs149764880||rs17037388||rs17037390||rs17037427||rs17037452||rs17367504||rs1801131||rs198358||rs2050265||rs3753584||rs45553335||rs45603435||rs539574797||rs545709142||rs552528831||rs55714388||rs55738118||rs55857306||rs55892892||rs56153133||rs6669371||rs6699618||rs72640260||rs7537765	TRUE	intron_variant	MODIFIER	CLCN6	ENSG00000011021	0.496	0.896703	11838762	rs72640211
1_5	11524242	12187303	FALSE	1	11873512	11813455	rs142005893	chr1:11873512_A_G	S_HDL_CE	A	G	0.0516	0.0031	0.948	0.991	0.0351	0.0047	13.23	+++	0	1.944	2	0.4222	Cholesteryl Esters in Small HDL	mmol/L	Lipoprotein subclasses	Small HDL (average diameter 8.7 nm)	Non-derived	23576	23876	-0.163061	0.103566	0.937873	-0.00398238	0.0481667	0.0296035	-0.0351766	0.00470675	13.1079	rs1023252||rs113712703||rs12411044||rs12567119||rs12567136||rs13306561||rs138473600||rs143800963||rs149764880||rs17037388||rs17037390||rs17037427||rs17037452||rs17367504||rs1801131||rs198358||rs2050265||rs3753584||rs45553335||rs45603435||rs539574797||rs545709142||rs552528831||rs55714388||rs55738118||rs55857306||rs55892892||rs56153133||rs6669371||rs6699618||rs72640260||rs7537765	TRUE	intron_variant	MODIFIER	CLCN6	ENSG00000011021	0.496	0.896703	11838762	rs72640211
1_5	11524242	12187303	FALSE	1	11873512	11813455	rs142005893	chr1:11873512_A_G	S_HDL_L	A	G	0.0516	0.0031	0.948	0.991	0.0299	0.0047	9.86	+-+	45.8	3.693	2	0.8019	Total Lipids in Small HDL	mmol/L	Lipoprotein subclasses	Small HDL (average diameter 8.7 nm)	Composite	23573	23873	-0.213893	0.103294	1.41585	0.00487182	0.0482197	0.0364372	-0.029893	0.00469333	9.72139	rs1023252||rs113712703||rs12411044||rs12567119||rs12567136||rs13306561||rs138473600||rs143800963||rs149764880||rs17037388||rs17037390||rs17037427||rs17037452||rs17367504||rs1801131||rs198358||rs2050265||rs3753584||rs45553335||rs45603435||rs539574797||rs545709142||rs552528831||rs55714388||rs55738118||rs55857306||rs55892892||rs56153133||rs6669371||rs6699618||rs72640260||rs7537765	TRUE	intron_variant	MODIFIER	CLCN6	ENSG00000011021	0.496	0.896703	11838762	rs72640211
1_5	11524242	12187303	FALSE	1	11873512	11813455	rs142005893	chr1:11873512_A_G	S_HDL_P	A	G	0.0516	0.0031	0.948	0.991	0.032	0.0047	11.03	+-+	38.6	3.258	2	0.7075	Concentration of Small HDL Particles	mmol/L	Lipoprotein subclasses	Small HDL (average diameter 8.7 nm)	Non-derived	23572	23872	-0.203615	0.103545	1.30761	0.00259663	0.0483864	0.0189962	-0.0319523	0.00471855	10.895	rs1023252||rs113712703||rs12411044||rs12567119||rs12567136||rs13306561||rs138473600||rs143800963||rs149764880||rs17037388||rs17037390||rs17037427||rs17037452||rs17367504||rs1801131||rs198358||rs2050265||rs3753584||rs45553335||rs45603435||rs539574797||rs545709142||rs552528831||rs55714388||rs55738118||rs55857306||rs55892892||rs56153133||rs6669371||rs6699618||rs72640260||rs7537765	TRUE	intron_variant	MODIFIER	CLCN6	ENSG00000011021	0.496	0.896703	11838762	rs72640211
1_5	11524242	12187303	FALSE	1	11873512	11813455	rs142005893	chr1:11873512_A_G	XL_HDL_C	A	G	0.0517	0.0029	0.948	0.991	-0.0322	0.0041	14.34	---	0	0.033	2	0.007208	Cholesterol in Very Large HDL	mmol/L	Lipoprotein subclasses	Very large HDL (average diameter 14.3 nm)	Composite	23554	23854	0.0143854	0.0987458	0.0534625	0.0312152	0.0456571	0.306122	0.032259	0.00413113	14.2384	rs1023252||rs113712703||rs12411044||rs12567119||rs12567136||rs13306561||rs138473600||rs143800963||rs149764880||rs17037388||rs17037390||rs17037427||rs17037452||rs17367504||rs1801131||rs198358||rs2050265||rs3753584||rs45553335||rs45603435||rs539574797||rs545709142||rs552528831||rs55714388||rs55738118||rs55857306||rs55892892||rs56153133||rs6669371||rs6699618||rs72640260||rs7537765	TRUE	intron_variant	MODIFIER	CLCN6	ENSG00000011021	0.496	0.896703	11838762	rs72640211
1_5	11524242	12187303	FALSE	1	11873512	11813455	rs142005893	chr1:11873512_A_G	XL_HDL_CE	A	G	0.0517	0.0028	0.948	0.991	-0.0307	0.0041	13.33	---	0	0.044	2	0.009583	Cholesteryl Esters in Very Large HDL	mmol/L	Lipoprotein subclasses	Very large HDL (average diameter 14.3 nm)	Non-derived	23555	23855	0.0141282	0.0984241	0.0526349	0.025032	0.0452785	0.236296	0.03075	0.00408742	13.2716	rs1023252||rs113712703||rs12411044||rs12567119||rs12567136||rs13306561||rs138473600||rs143800963||rs149764880||rs17037388||rs17037390||rs17037427||rs17037452||rs17367504||rs1801131||rs198358||rs2050265||rs3753584||rs45553335||rs45603435||rs539574797||rs545709142||rs552528831||rs55714388||rs55738118||rs55857306||rs55892892||rs56153133||rs6669371||rs6699618||rs72640260||rs7537765	TRUE	intron_variant	MODIFIER	CLCN6	ENSG00000011021	0.496	0.896703	11838762	rs72640211
1_5	11524242	12187303	FALSE	1	11873512	11813455	rs142005893	chr1:11873512_A_G	XL_HDL_FC	A	G	0.0517	0.0029	0.948	0.991	-0.0368	0.0043	16.99	---	0	0.106	2	0.02298	Free Cholesterol in Very Large HDL	mmol/L	Lipoprotein subclasses	Very large HDL (average diameter 14.3 nm)	Non-derived	23556	23856	0.0191054	0.0999388	0.0714037	0.0495797	0.0469707	0.535844	0.0367039	0.00431252	16.7634	rs1023252||rs113712703||rs12411044||rs12567119||rs12567136||rs13306561||rs138473600||rs143800963||rs149764880||rs17037388||rs17037390||rs17037427||rs17037452||rs17367504||rs1801131||rs198358||rs2050265||rs3753584||rs45553335||rs45603435||rs539574797||rs545709142||rs552528831||rs55714388||rs55738118||rs55857306||rs55892892||rs56153133||rs6669371||rs6699618||rs72640260||rs7537765	TRUE	intron_variant	MODIFIER	CLCN6	ENSG00000011021	0.496	0.896703	11838762	rs72640211
1_5	11524242	12187303	FALSE	1	11873512	11813455	rs142005893	chr1:11873512_A_G	XL_HDL_L	A	G	0.0517	0.0029	0.948	0.991	-0.034	0.0041	16.04	---	0	0.031	2	0.006682	Total Lipids in Very Large HDL	mmol/L	Lipoprotein subclasses	Very large HDL (average diameter 14.3 nm)	Composite	23552	23852	0.0214501	0.0985279	0.0821491	0.0394775	0.0455258	0.413567	0.0339625	0.00410678	15.8725	rs1023252||rs113712703||rs12411044||rs12567119||rs12567136||rs13306561||rs138473600||rs143800963||rs149764880||rs17037388||rs17037390||rs17037427||rs17037452||rs17367504||rs1801131||rs198358||rs2050265||rs3753584||rs45553335||rs45603435||rs539574797||rs545709142||rs552528831||rs55714388||rs55738118||rs55857306||rs55892892||rs56153133||rs6669371||rs6699618||rs72640260||rs7537765	TRUE	intron_variant	MODIFIER	CLCN6	ENSG00000011021	0.496	0.896703	11838762	rs72640211
1_5	11524242	12187303	FALSE	1	11873512	11813455	rs142005893	chr1:11873512_A_G	XL_HDL_P	A	G	0.0517	0.0029	0.948	0.991	-0.0321	0.0041	14.13	--+	0	0.219	2	0.04747	Concentration of Very Large HDL Particles	mmol/L	Lipoprotein subclasses	Very large HDL (average diameter 14.3 nm)	Non-derived	23551	23851	-0.0127037	0.0989949	0.0467769	0.0374739	0.0458483	0.383282	0.0321222	0.00414662	14.0251	rs1023252||rs113712703||rs12411044||rs12567119||rs12567136||rs13306561||rs138473600||rs143800963||rs149764880||rs17037388||rs17037390||rs17037427||rs17037452||rs17367504||rs1801131||rs198358||rs2050265||rs3753584||rs45553335||rs45603435||rs539574797||rs545709142||rs552528831||rs55714388||rs55738118||rs55857306||rs55892892||rs56153133||rs6669371||rs6699618||rs72640260||rs7537765	TRUE	intron_variant	MODIFIER	CLCN6	ENSG00000011021	0.496	0.896703	11838762	rs72640211
1_5	11524242	12187303	FALSE	1	11873512	11813455	rs142005893	chr1:11873512_A_G	XL_HDL_PL	A	G	0.0517	0.0028	0.948	0.991	-0.0344	0.0041	16.54	---	0	0.006	2	0.001326	Phospholipids in Very Large HDL	mmol/L	Lipoprotein subclasses	Very large HDL (average diameter 14.3 nm)	Non-derived	23553	23853	0.0384439	0.0982377	0.157672	0.0373812	0.0453897	0.387015	0.0343584	0.00408948	16.3562	rs1023252||rs113712703||rs12411044||rs12567119||rs12567136||rs13306561||rs138473600||rs143800963||rs149764880||rs17037388||rs17037390||rs17037427||rs17037452||rs17367504||rs1801131||rs198358||rs2050265||rs3753584||rs45553335||rs45603435||rs539574797||rs545709142||rs552528831||rs55714388||rs55738118||rs55857306||rs55892892||rs56153133||rs6669371||rs6699618||rs72640260||rs7537765	TRUE	intron_variant	MODIFIER	CLCN6	ENSG00000011021	0.496	0.896703	11838762	rs72640211
1_5	11524242	12187303	FALSE	1	11883531	11823474	rs12567119	chr1:11883531_C_T	XL_HDL_FC_pct	C	T	0.1637	0.0056	0.1097	0.1837	-0.0148	0.0023	9.83	-++	36.4	3.146	2	0.6832	Free Cholesterol to Total Lipids in Very Large HDL percentage	%	Relative lipoprotein lipid concentrations	Very large HDL ratios	Percentage	23632	23932	0.0194674	0.0258688	0.345128	0.00440162	0.0168209	0.100414	-0.0154989	0.00234836	10.3856	rs1009592||rs1023252||rs112521149||rs113712703||rs12406089||rs12567119||rs12567136||rs12569355||rs12744757||rs1318408||rs13306561||rs138473600||rs143800963||rs149764880||rs17037388||rs17037390||rs17037427||rs17037452||rs17367504||rs1801131||rs198358||rs198375||rs198379||rs198389||rs198401||rs2050265||rs34550591||rs3753579||rs3753584||rs45553335||rs45603435||rs5063||rs539574797||rs545709142||rs549…	TRUE	intron_variant	MODIFIER	CLCN6	ENSG00000011021	0.663	0.845786	11839923	rs12561919
1_5	11524242	12187303	FALSE	1	11883531	11823474	rs12567119	chr1:11883531_C_T	XL_HDL_PL_pct	C	T	0.1637	0.0058	0.1097	0.1837	0.0213	0.0024	17.8	+-+	34	3.03	2	0.658	Phospholipids to Total Lipids in Very Large HDL percentage	%	Relative lipoprotein lipid concentrations	Very large HDL ratios	Percentage	23629	23929	0.00208175	0.0258977	0.0287556	-0.00582685	0.017514	0.131142	0.0219978	0.00245863	18.4381	rs1009592||rs1023252||rs112521149||rs113712703||rs12406089||rs12567119||rs12567136||rs12569355||rs12744757||rs1318408||rs13306561||rs138473600||rs143800963||rs149764880||rs17037388||rs17037390||rs17037427||rs17037452||rs17367504||rs1801131||rs198358||rs198375||rs198379||rs198389||rs198401||rs2050265||rs34550591||rs3753579||rs3753584||rs45553335||rs45603435||rs5063||rs539574797||rs545709142||rs549…	TRUE	intron_variant	MODIFIER	CLCN6	ENSG00000011021	0.663	0.845786	11839923	rs12561919
1_5	11524242	12187303	FALSE	1	11885647	11825590	rs56153133	chr1:11885647_A_G	XL_HDL_C_pct	A	G	0.1635	0.0056	0.8164	0.8862	0.0172	0.0025	10.86	+--	13.6	2.316	2	0.5029	Cholesterol to Total Lipids in Very Large HDL percentage	%	Relative lipoprotein lipid concentrations	Very large HDL ratios	Percentage	23630	23930	0.00373051	0.0259705	0.0526734	0.00571534	0.0180905	0.12375	-0.0178423	0.00257764	11.3512	rs1009592||rs1023252||rs112521149||rs113712703||rs12406089||rs12567119||rs12567136||rs12569355||rs12744757||rs1318408||rs13306561||rs138473600||rs143800963||rs149764880||rs17037388||rs17037390||rs17037427||rs17037452||rs17367504||rs1801131||rs198358||rs198375||rs198379||rs198389||rs198401||rs2050265||rs34550591||rs3753579||rs3753584||rs45553335||rs45603435||rs5063||rs539574797||rs545709142||rs549…	TRUE	intron_variant	MODIFIER	CLCN6	ENSG00000011021	0.846	0.845602	11839923	rs12561919
1_5	11524242	12187303	FALSE	1	11887303	11827246	rs7537765	chr1:11887303_A_G	HDL_size	A	G	0.1655	0.0095	0.7613	0.836	-0.0149	0.0023	9.99	-++	44.6	3.611	2	0.7842	Average Diameter for HDL Particles	nm	Lipoprotein particle sizes		Non-derived	23433	23733	-0.00355129	0.0187274	0.0707862	-0.0118383	0.0167932	0.317997	0.0156607	0.00233807	10.6756	rs1009592||rs1023252||rs112521149||rs113712703||rs12406089||rs12567119||rs12567136||rs12569355||rs12744757||rs1318408||rs13306561||rs138473600||rs143800963||rs149764880||rs17037388||rs17037390||rs17037427||rs17037452||rs17367504||rs1801131||rs198358||rs198375||rs198379||rs198389||rs198401||rs2050265||rs34550591||rs3753579||rs3753584||rs45553335||rs45603435||rs5063||rs539574797||rs545709142||rs549…	TRUE	intron_variant	MODIFIER	CLCN6	ENSG00000011021	3.111	0.845112	11839923	rs12561919
1_5	11524242	12187303	FALSE	1	11887303	11827246	rs7537765	chr1:11887303_A_G	L_HDL_FC	A	G	0.1654	0.0094	0.7613	0.836	-0.0145	0.0023	9.72	-++	29	2.818	2	0.612	Free Cholesterol in Large HDL	mmol/L	Lipoprotein subclasses	Large HDL (average diameter 12.1 nm)	Non-derived	23563	23863	-0.00236015	0.018652	0.0460918	-0.0085102	0.0166775	0.214774	0.0152247	0.00231882	10.2858	rs1009592||rs1023252||rs112521149||rs113712703||rs12406089||rs12567119||rs12567136||rs12569355||rs12744757||rs1318408||rs13306561||rs138473600||rs143800963||rs149764880||rs17037388||rs17037390||rs17037427||rs17037452||rs17367504||rs1801131||rs198358||rs198375||rs198379||rs198389||rs198401||rs2050265||rs34550591||rs3753579||rs3753584||rs45553335||rs45603435||rs5063||rs539574797||rs545709142||rs549…	TRUE	intron_variant	MODIFIER	CLCN6	ENSG00000011021	3.111	0.845112	11839923	rs12561919
1_6	15494586	16813926	FALSE	1	15912987	15586492	rs10159261	chr1:15912987_G_T	Creatinine	G	T	0.312	0.0122	0.2299	0.3141	0.0166	0.0018	18.63	+++	0	1.513	2	0.3285	Creatinine	mmol/L	Fluid balance		Non-derived	23478	23778	0.0201219	0.0162241	0.667798	0.0335031	0.0141476	1.74765	0.016234	0.00187084	17.3927	rs10159261||rs10159271||rs10754891||rs10754894||rs10754895||rs10803392||rs10803394||rs10927823||rs111365202||rs112536793||rs113177297||rs12045879||rs12124078||rs140527149||rs17448682||rs1800615||rs2020900||rs2042367||rs2104038||rs2234723||rs3737704||rs3766160||rs3820068||rs3820071||rs3980014||rs45619934||rs4646068||rs551937417||rs57109480||rs571122175||rs57551109||rs60816621||rs6429759||rs6664388…	TRUE	upstream_gene_variant	MODIFIER	AGMAT	ENSG00000116771	0.697	0.999464	15911349	rs3737705
1_6	15494586	16813926	FALSE	1	16056364	15729869	rs3817269	chr1:16056364_A_G	Ala	G	A	0.232	0.0597	0.2217	0.6918	0.0163	0.0024	10.92	+-+	50.9	4.072	2	0.8842	Alanine	mmol/L	Amino acids		Non-derived	23460	23760	0.0394275	0.0186382	1.46351	-0.0112527	0.0173242	0.287358	0.0164255	0.0024443	10.7403	rs10159271||rs1042010||rs10754891||rs10754895||rs10927823||rs10927840||rs111365202||rs112536793||rs113177297||rs12746673||rs140527149||rs17448682||rs2020900||rs2038482||rs2042367||rs2104038||rs2234723||rs34649127||rs35862921||rs3737704||rs3820068||rs3980014||rs551937417||rs60816621||rs6429759||rs6429774||rs6666886||rs6667064||rs6668919||rs6679837||rs72865183||rs7512308||rs77576965||rs78873257||rs…	TRUE	synonymous_variant	LOW	PLEKHM2	ENSG00000116786	5.902	0.989603	16060678	rs7553242
1_6	15494586	16813926	FALSE	1	16497272	16170777	rs28629977	chr1:16497272_C_G	His	G	C	0.5652	0.0415	0.1771	0.5715	-0.015	0.0021	12.08	---	0	1.066	2	0.2314	Histidine	mmol/L	Amino acids		Non-derived	23463	23763	-0.00920496	0.0230337	0.161511	-0.000261273	0.0148969	0.00612008	-0.0153272	0.00212287	12.2842	rs11260703||rs11260930||rs11260936||rs11588341||rs12078100||rs1497406||rs1566147||rs221057||rs28429281||rs28629977||rs36086195||rs4291495||rs4537547||rs4661712||rs4661718||rs4661721||rs57563458||rs6656611||rs6700888||rs681104||rs7538216||rs7538833||rs924202||rs924204||rs9700627	TRUE	intergenic_variant	MODIFIER	-	-	4.637	0.994001	16498048	rs11588341
1_6	15494586	16813926	FALSE	1	16505908	16179413	rs4661718	chr1:16505908_C_T	Albumin	C	T	0.6229	0.0255	0.4893	0.778	0.0172	0.0021	15.67	+++	0	1.764	2	0.383	Albumin	g/l	Fluid balance		Non-derived	23479	23779	0.0115943	0.0200741	0.249068	0.0355579	0.0142521	1.89969	0.0168522	0.00212862	14.6138	rs11260721||rs11260930||rs11260936||rs11588341||rs12078100||rs1497406||rs1566147||rs221057||rs28429281||rs28629977||rs36086195||rs4291495||rs4537547||rs4661712||rs4661718||rs4661721||rs57563458||rs6656611||rs6700888||rs681104||rs7538216||rs7538833||rs868950||rs924202||rs924204||rs9700627	TRUE	intergenic_variant	MODIFIER	-	-	0.714	0.99689	16504381	rs7538833
1_6	15494586	16813926	FALSE	1	16510894	16184399	rs36086195	chr1:16510894_C_T	Tyr	C	T	0.5753	0.0391	0.098	0.5806	0.0141	0.0021	11.19	+++	0	0.196	2	0.04247	Tyrosine	mmol/L	Amino acids	Aromatic amino acids	Non-derived	23469	23769	0.0225298	0.0304988	0.337164	0.00909157	0.0146087	0.272687	0.0141882	0.00208183	11.0264	rs11260703||rs11260930||rs11260936||rs11588341||rs12078100||rs1497406||rs1566147||rs221057||rs28429281||rs28629977||rs36086195||rs4291495||rs4537547||rs4661712||rs4661718||rs4661721||rs57563458||rs6656611||rs6700888||rs681104||rs7538216||rs7538833||rs924202||rs924204||rs9700627	TRUE	intergenic_variant	MODIFIER	-	-	0.117	0.875241	16497272	rs28629977
1_7	18481908	19111121	FALSE	1	18807755	18481261	rs34976233	chr1:18807755_A_G	Creatinine	G	A	0.1261	0.0069	0.0638	0.127	-0.018	0.0026	11.49	-+-	0	0.975	2	0.2118	Creatinine	mmol/L	Fluid balance		Non-derived	23478	23778	-0.0280986	0.0224515	0.676245	0.00352956	0.0244977	0.0528411	-0.0180721	0.00261078	11.3517	rs2356240||rs2992756||rs35259167||rs7515150	TRUE	missense_variant	MODERATE	KLHDC7A	ENSG00000179023	13.02	0.998447	18807536	rs7512414
1_8	20588348	21805472	FALSE	1	20916080	20589587	rs589942	chr1:20916080_C_G	ApoA1	C	G	0.3345	0.0205	0.663	0.9465	0.0136	0.0019	11.89	+++	0	0.527	2	0.1144	Apolipoprotein A1	g/l	Apolipoproteins		Non-derived	23440	23740	-0.00418549	0.036475	0.0416065	-0.0244794	0.0160749	0.893467	-0.0135064	0.00193859	11.4901	rs10799657||rs1253920||rs2072671||rs532545||rs588485||rs589942||rs602950||rs603412||rs66731853||rs6704070	TRUE	intron_variant	MODIFIER	CDA	ENSG00000158825	7.668	0.848375	20915701	rs2072671
1_8	20588348	21805472	FALSE	1	20916080	20589587	rs589942	chr1:20916080_C_G	L_HDL_TG	C	G	0.3346	0.0204	0.663	0.9465	0.0129	0.002	10.18	+++	0	0.583	2	0.1265	Triglycerides in Large HDL	mmol/L	Lipoprotein subclasses	Large HDL (average diameter 12.1 nm)	Non-derived	23564	23864	-0.039074	0.0371347	0.533581	-0.00791505	0.0170169	0.192573	-0.0129204	0.00199589	10.0188	rs10799657||rs1253920||rs2072671||rs532545||rs588485||rs589942||rs602950||rs603412||rs66731853||rs6704070	TRUE	intron_variant	MODIFIER	CDA	ENSG00000158825	7.668	0.848375	20915701	rs2072671
1_8	20588348	21805472	FALSE	1	20916080	20589587	rs589942	chr1:20916080_C_G	M_HDL_FC	C	G	0.3345	0.0205	0.663	0.9465	0.0123	0.0019	9.99	++-	0	0.581	2	0.1261	Free Cholesterol in Medium HDL	mmol/L	Lipoprotein subclasses	Medium HDL (average diameter 10.9 nm)	Non-derived	23570	23870	0.00114029	0.0361361	0.0110726	-0.0228327	0.0159094	0.820335	-0.0121788	0.00191838	9.66269	rs10799657||rs1253920||rs2072671||rs532545||rs588485||rs589942||rs602950||rs603412||rs66731853||rs6704070	TRUE	intron_variant	MODIFIER	CDA	ENSG00000158825	7.668	0.848375	20915701	rs2072671
1_8	20588348	21805472	FALSE	1	20916080	20589587	rs589942	chr1:20916080_C_G	M_HDL_P	C	G	0.3345	0.0207	0.663	0.9465	0.0135	0.0019	11.47	+++	0	0.406	2	0.0881	Concentration of Medium HDL Particles	mmol/L	Lipoprotein subclasses	Medium HDL (average diameter 10.9 nm)	Non-derived	23565	23865	-0.0117364	0.036403	0.126593	-0.0235788	0.0160041	0.851798	-0.0133383	0.0019542	11.0573	rs10799657||rs1253920||rs2072671||rs532545||rs588485||rs589942||rs602950||rs603412||rs66731853||rs6704070	TRUE	intron_variant	MODIFIER	CDA	ENSG00000158825	7.668	0.848375	20915701	rs2072671
1_8	20588348	21805472	FALSE	1	20916080	20589587	rs589942	chr1:20916080_C_G	Total_P	C	G	0.3344	0.0209	0.663	0.9465	0.0134	0.002	10.58	++-	0	0.764	2	0.1659	Total Concentration of Lipoprotein Particles	mmol/L	Lipoprotein particle concentrations		Composite	23427	23727	0.0187001	0.0371665	0.211222	-0.0156194	0.016476	0.464549	-0.0134254	0.00202248	10.4978	rs10799657||rs1253920||rs2072671||rs532545||rs588485||rs589942||rs602950||rs603412||rs66731853||rs6704070	TRUE	intron_variant	MODIFIER	CDA	ENSG00000158825	7.668	0.848375	20915701	rs2072671
1_8	20588348	21805472	FALSE	1	20916238	20589745	rs66731853	chr1:20916238_A_G	HDL_P	G	A	0.322	0.0196	0.0517	0.3244	-0.0147	0.002	12.74	--+	0	0.614	2	0.1334	Concentration of HDL Particles	mmol/L	Lipoprotein particle concentrations		Composite	23430	23730	0.00494495	0.0375411	0.0480775	-0.0242568	0.0163745	0.858529	-0.014659	0.00202175	12.3822	rs1253920||rs2072671||rs532545||rs588485||rs589942||rs602950||rs603412||rs66731853||rs6704070	TRUE	intron_variant	MODIFIER	CDA	ENSG00000158825	1.110	0.905248	20915701	rs2072671
1_8	20588348	21805472	FALSE	1	20916238	20589745	rs66731853	chr1:20916238_A_G	M_HDL_L	G	A	0.322	0.0196	0.0517	0.3244	-0.0136	0.002	11.17	---	0	0.322	2	0.06997	Total Lipids in Medium HDL	mmol/L	Lipoprotein subclasses	Medium HDL (average diameter 10.9 nm)	Composite	23566	23866	-0.0218357	0.0371097	0.254724	-0.0219484	0.0161732	0.757573	-0.0134381	0.00199822	10.7556	rs1253920||rs2072671||rs532545||rs588485||rs589942||rs602950||rs603412||rs66731853||rs6704070	TRUE	intron_variant	MODIFIER	CDA	ENSG00000158825	1.110	0.905248	20915701	rs2072671
1_8	20588348	21805472	FALSE	1	20916238	20589745	rs66731853	chr1:20916238_A_G	M_HDL_PL	G	A	0.3219	0.0197	0.0517	0.3244	-0.0135	0.002	10.84	---	0	0.171	2	0.03715	Phospholipids in Medium HDL	mmol/L	Lipoprotein subclasses	Medium HDL (average diameter 10.9 nm)	Non-derived	23567	23867	-0.0240683	0.0371777	0.286188	-0.0183477	0.0162949	0.584732	-0.0134132	0.00201973	10.5067	rs1253920||rs2072671||rs532545||rs588485||rs589942||rs602950||rs603412||rs66731853||rs6704070	TRUE	intron_variant	MODIFIER	CDA	ENSG00000158825	1.110	0.905248	20915701	rs2072671
1_8	20588348	21805472	FALSE	1	20916238	20589745	rs66731853	chr1:20916238_A_G	S_HDL_C	G	A	0.3218	0.0202	0.0517	0.3244	-0.0143	0.0022	10.3	--+	0	0.752	2	0.1633	Cholesterol in Small HDL	mmol/L	Lipoprotein subclasses	Small HDL (average diameter 8.7 nm)	Composite	23575	23875	0.0151972	0.039104	0.156427	-0.0217065	0.0173223	0.677426	-0.0142576	0.00219516	10.0808	rs1253920||rs2072671||rs532545||rs588485||rs589942||rs602950||rs603412||rs66731853||rs6704070	TRUE	intron_variant	MODIFIER	CDA	ENSG00000158825	1.110	0.905248	20915701	rs2072671
1_8	20588348	21805472	FALSE	1	20916238	20589745	rs66731853	chr1:20916238_A_G	S_HDL_FC	G	A	0.3219	0.02	0.0517	0.3244	-0.0161	0.0021	13.36	--+	0	0.828	2	0.1798	Free Cholesterol in Small HDL	mmol/L	Lipoprotein subclasses	Small HDL (average diameter 8.7 nm)	Non-derived	23577	23877	0.0181922	0.0386866	0.195057	-0.0127765	0.0172695	0.337807	-0.0162575	0.00215266	13.3689	rs1253920||rs2072671||rs532545||rs588485||rs589942||rs602950||rs603412||rs66731853||rs6704070	TRUE	intron_variant	MODIFIER	CDA	ENSG00000158825	1.110	0.905248	20915701	rs2072671
1_8	20588348	21805472	FALSE	1	20916238	20589745	rs66731853	chr1:20916238_A_G	S_HDL_L	G	A	0.3218	0.0202	0.0517	0.3244	-0.0161	0.0022	13	---	0	0.101	2	0.02197	Total Lipids in Small HDL	mmol/L	Lipoprotein subclasses	Small HDL (average diameter 8.7 nm)	Composite	23573	23873	-0.00630158	0.0390603	0.0595662	-0.0128299	0.017357	0.337432	-0.016221	0.00218965	12.8921	rs1253920||rs2072671||rs532545||rs588485||rs589942||rs602950||rs603412||rs66731853||rs6704070	TRUE	intron_variant	MODIFIER	CDA	ENSG00000158825	1.110	0.905248	20915701	rs2072671
1_8	20588348	21805472	FALSE	1	20916238	20589745	rs66731853	chr1:20916238_A_G	S_HDL_P	G	A	0.3218	0.0202	0.0517	0.3244	-0.0147	0.0022	10.87	--+	0	0.566	2	0.1229	Concentration of Small HDL Particles	mmol/L	Lipoprotein subclasses	Small HDL (average diameter 8.7 nm)	Non-derived	23572	23872	0.0140728	0.0391555	0.143097	-0.0174337	0.0174171	0.499148	-0.0147932	0.00220142	10.7401	rs1253920||rs2072671||rs532545||rs588485||rs589942||rs602950||rs603412||rs66731853||rs6704070	TRUE	intron_variant	MODIFIER	CDA	ENSG00000158825	1.110	0.905248	20915701	rs2072671
1_8	20588348	21805472	FALSE	1	20916238	20589745	rs66731853	chr1:20916238_A_G	S_HDL_PL	G	A	0.3218	0.0202	0.0517	0.3244	-0.0165	0.0022	13.74	---	0	0.171	2	0.03719	Phospholipids in Small HDL	mmol/L	Lipoprotein subclasses	Small HDL (average diameter 8.7 nm)	Non-derived	23574	23874	-0.0200496	0.0388476	0.217687	-0.00960274	0.017191	0.239245	-0.0165962	0.00217377	13.6453	rs1253920||rs2072671||rs532545||rs588485||rs589942||rs602950||rs603412||rs66731853||rs6704070	TRUE	intron_variant	MODIFIER	CDA	ENSG00000158825	1.110	0.905248	20915701	rs2072671
1_8	20588348	21805472	FALSE	1	21157769	20831276	rs200352419	chr1:21157769_T_TA	Ala	T	TA	0.5976	0.0105	0.3938	0.4878	-0.0139	0.002	10.92	--+	45.7	3.681	2	0.7992	Alanine	mmol/L	Amino acids		Non-derived	23460	23760	-0.0111585	0.0168455	0.294383	0.0315472	0.0145647	1.5184	0.013873	0.00207926	10.5982	1:21419990_TTGG_T||1:21485233_TAC_T||rs10737452||rs10916866||rs10916892||rs10916951||rs11807193||rs12042978||rs12049359||rs12097415||rs12125335||rs12126757||rs12128470||rs12131134||rs12404954||rs12752290||rs17449243||rs2100382||rs2229450||rs2282713||rs2320590||rs2985313||rs34582942||rs3767247||rs3816455||rs4060971||rs4654874||rs4654899||rs4654916||rs59537090||rs61781106||rs6426658||rs6680486||rs6…	FALSE	intron_variant	MODIFIER	EIF4G3	ENSG00000075151	5.688	0.816392	21074727	rs12404954
1_9	22381214	23011473	FALSE	1	22691597	22365104	rs11810751	chr1:22691597_A_C	Tyr	A	C	0.1794	0.0181	0.6996	0.8239	0.0182	0.0026	11.32	+++	0	1.27	2	0.2759	Tyrosine	mmol/L	Amino acids	Aromatic amino acids	Non-derived	23469	23769	-0.00635536	0.018674	0.134537	-0.00225555	0.0177002	0.046434	-0.0188415	0.00269466	11.5676	rs10493013||rs10917220||rs11799474||rs11810751||rs12568930||rs12569102||rs12728589||rs12742784||rs191270678||rs34414754||rs34553872||rs34761529||rs34920465||rs34963268||rs4655059||rs6426749||rs6679981||rs6684375||rs6696981||rs7524102||rs7537281	FALSE	intergenic_variant	MODIFIER	-	-	0.877	0.821035	22681214	rs34761529
1_10	23235170	26102056	FALSE	1	23691745	23365252	rs10917373	chr1:23691745_C_T	Creatinine	C	T	0.7348	0.0638	0.1591	0.7452	0.0155	0.002	14.64	+++	0	1.26	2	0.2735	Creatinine	mmol/L	Fluid balance		Non-derived	23478	23778	0.0180739	0.0198507	0.440616	0.0288846	0.0121571	1.75686	0.0151485	0.00199599	13.4932	rs10683530||rs10753555||rs10753556||rs1077514||rs10799778||rs10799782||rs10799792||rs10917368||rs10917370||rs10917386||rs11577583||rs11590440||rs12026768||rs12043534||rs12409321||rs12563200||rs139525508||rs1535179||rs1555024||rs1738475||rs17437528||rs1767147||rs1986133||rs2072945||rs2144734||rs2235549||rs2275355||rs2298632||rs2749141||rs2749153||rs2806561||rs28656857||rs309515||rs3218192||rs36854…	TRUE	intron_variant	MODIFIER	ZNF436	ENSG00000125945	0.629	0.957102	23688933	rs2849028
1_10	23235170	26102056	FALSE	1	23699168	23372675	rs2144734	chr1:23699168_C_T	Citrate	C	T	0.7293	0.0632	0.1934	0.7398	0.0227	0.0023	23.16	+++	0	0.506	2	0.1098	Citrate	mmol/L	Glycolysis related metabolites		Non-derived	23473	23773	0.0120378	0.0214318	0.240836	0.0299469	0.0142773	1.44432	0.0226445	0.00229524	22.2325	rs10683530||rs10753555||rs10753556||rs1077514||rs10799778||rs10799782||rs10799792||rs10917368||rs10917370||rs10917386||rs11577583||rs11590440||rs12026768||rs12043534||rs12409321||rs12563200||rs139525508||rs1535179||rs1555024||rs1738475||rs17437528||rs1767147||rs1986133||rs2072945||rs2144734||rs2235549||rs2275355||rs2298632||rs2749141||rs2749153||rs2806561||rs28656857||rs309515||rs3218192||rs36854…	TRUE	upstream_gene_variant	MODIFIER	ZNF436	ENSG00000125945	7.656	0.979797	23688933	rs2849028
1_10	23235170	26102056	FALSE	1	23710475	23383982	rs2298632	chr1:23710475_C_T	XL_HDL_FC_pct	C	T	0.4948	0.0352	0.104	0.4993	-0.0115	0.0018	10.27	-+-	0	1.968	2	0.4274	Free Cholesterol to Total Lipids in Very Large HDL percentage	%	Relative lipoprotein lipid concentrations	Very large HDL ratios	Percentage	23632	23932	-0.00135315	0.0278082	0.0171907	0.00867894	0.0150362	0.248874	-0.0118278	0.00176929	10.6367	rs10683530||rs10753555||rs10753556||rs1077514||rs10799792||rs10917335||rs10917347||rs10917370||rs10917386||rs11577583||rs11578046||rs12026768||rs12043534||rs12409321||rs139525508||rs1555024||rs1738475||rs17437528||rs1767147||rs1986133||rs2144734||rs2275355||rs2298632||rs2749141||rs2749153||rs2806561||rs28656857||rs2903995||rs3218192||rs375390883||rs4525087||rs4648892||rs534417||rs55911134||rs6177…	TRUE
1_10	23235170	26102056	FALSE	1	23747996	23421503	1:23747996_GA_G	chr1:23747996_G_GA	ApoA1	GA	G	0.718	0.044	0.4138	0.7262	0.014	0.002	11.11	+++	0	0.669	2	0.1452	Apolipoprotein A1	g/l	Apolipoproteins		Non-derived	23440	23740	0.00844016	0.0165609	0.214455	0.0240628	0.0135842	1.11635	0.0138186	0.0020807	10.5073	rs10753555||rs10753556||rs1077514||rs10799778||rs10799782||rs10917368||rs10917370||rs10917386||rs11577583||rs12026768||rs12043534||rs139525508||rs1555024||rs1767147||rs1767148||rs1986133||rs2075995||rs2144734||rs2235549||rs2275355||rs2298632||rs2510072||rs2742972||rs2742973||rs2749141||rs2749153||rs2811972||rs28656857||rs309515||rs3218160||rs3218164||rs3218192||rs34000926||rs368540488||rs37539088…	TRUE	intron_variant	MODIFIER	TCEA3	ENSG00000204219	2.026	0.88858	23751140	rs71514235
1_10	23235170	26102056	FALSE	1	23747996	23421503	1:23747996_GA_G	chr1:23747996_G_GA	HDL_P	GA	G	0.7177	0.0448	0.4138	0.7262	0.0173	0.0021	15.71	+++	0	0.504	2	0.1094	Concentration of HDL Particles	mmol/L	Lipoprotein particle concentrations		Composite	23430	23730	0.0173746	0.016766	0.522789	0.0269797	0.0137756	1.29956	0.0170834	0.00214806	14.7397	rs10753555||rs10753556||rs1077514||rs10799778||rs10799782||rs10917368||rs10917370||rs10917386||rs11577583||rs12026768||rs12043534||rs139525508||rs1555024||rs1767147||rs1767148||rs1986133||rs2075995||rs2144734||rs2235549||rs2275355||rs2298632||rs2510072||rs2742972||rs2742973||rs2749141||rs2749153||rs2811972||rs28656857||rs309515||rs3218160||rs3218164||rs3218192||rs34000926||rs368540488||rs37539088…	TRUE	intron_variant	MODIFIER	TCEA3	ENSG00000204219	2.026	0.88858	23751140	rs71514235
1_10	23235170	26102056	FALSE	1	23747996	23421503	1:23747996_GA_G	chr1:23747996_G_GA	L_LDL_CE_pct	GA	G	0.717	0.0469	0.4138	0.7262	0.0184	0.0023	14.82	+-+	0	1.877	2	0.4077	Cholesteryl Esters to Total Lipids in Large LDL percentage	%	Relative lipoprotein lipid concentrations	Large LDL ratios	Percentage	23616	23916	0.026821	0.0174043	0.909028	-0.000445559	0.0148141	0.0105476	0.0187765	0.00236373	14.7068	rs10753555||rs10753556||rs1077514||rs10799778||rs10799782||rs10917368||rs10917370||rs10917386||rs11577583||rs12026768||rs12043534||rs139525508||rs1555024||rs1767147||rs1767148||rs1986133||rs2075995||rs2144734||rs2235549||rs2275355||rs2298632||rs2510072||rs2742972||rs2742973||rs2749141||rs2749153||rs2811972||rs28656857||rs309515||rs3218160||rs3218164||rs3218192||rs34000926||rs368540488||rs37539088…	TRUE	intron_variant	MODIFIER	TCEA3	ENSG00000204219	2.026	0.88858	23751140	rs71514235
1_10	23235170	26102056	FALSE	1	23747996	23421503	1:23747996_GA_G	chr1:23747996_G_GA	Omega_3	GA	G	0.7175	0.0453	0.4138	0.7262	0.0157	0.0021	12.62	+++	0	0.418	2	0.09071	Omega-3 Fatty Acids	mmol/L	Fatty acids		Non-derived	23444	23744	0.020676	0.0168469	0.658146	0.0236045	0.0140168	1.03537	0.0154533	0.00219124	11.7546	rs10753555||rs10753556||rs1077514||rs10799778||rs10799782||rs10917368||rs10917370||rs10917386||rs11577583||rs12026768||rs12043534||rs139525508||rs1555024||rs1767147||rs1767148||rs1986133||rs2075995||rs2144734||rs2235549||rs2275355||rs2298632||rs2510072||rs2742972||rs2742973||rs2749141||rs2749153||rs2811972||rs28656857||rs309515||rs3218160||rs3218164||rs3218192||rs34000926||rs368540488||rs37539088…	TRUE	intron_variant	MODIFIER	TCEA3	ENSG00000204219	2.026	0.88858	23751140	rs71514235
1_10	23235170	26102056	FALSE	1	23747996	23421503	1:23747996_GA_G	chr1:23747996_G_GA	PUFA	GA	G	0.7174	0.0457	0.4138	0.7262	0.019	0.0023	16.46	+++	0	0.83	2	0.1803	Polyunsaturated Fatty Acids	mmol/L	Fatty acids		Composite	23446	23746	0.00816433	0.0174874	0.193418	0.0287833	0.0146623	1.3042	0.0189208	0.00229768	15.7449	rs10753555||rs10753556||rs1077514||rs10799778||rs10799782||rs10917368||rs10917370||rs10917386||rs11577583||rs12026768||rs12043534||rs139525508||rs1555024||rs1767147||rs1767148||rs1986133||rs2075995||rs2144734||rs2235549||rs2275355||rs2298632||rs2510072||rs2742972||rs2742973||rs2749141||rs2749153||rs2811972||rs28656857||rs309515||rs3218160||rs3218164||rs3218192||rs34000926||rs368540488||rs37539088…	TRUE	intron_variant	MODIFIER	TCEA3	ENSG00000204219	2.026	0.88858	23751140	rs71514235
1_10	23235170	26102056	FALSE	1	23747996	23421503	1:23747996_GA_G	chr1:23747996_G_GA	S_HDL_C	GA	G	0.7171	0.0464	0.4138	0.7262	0.0194	0.0023	16.64	+++	0	1.085	2	0.2356	Cholesterol in Small HDL	mmol/L	Lipoprotein subclasses	Small HDL (average diameter 8.7 nm)	Composite	23575	23875	0.0246144	0.017464	0.799409	0.0336015	0.0145729	1.67521	0.0188974	0.0023323	15.2688	rs10753555||rs10753556||rs1077514||rs10799778||rs10799782||rs10917368||rs10917370||rs10917386||rs11577583||rs12026768||rs12043534||rs139525508||rs1555024||rs1767147||rs1767148||rs1986133||rs2075995||rs2144734||rs2235549||rs2275355||rs2298632||rs2510072||rs2742972||rs2742973||rs2749141||rs2749153||rs2811972||rs28656857||rs309515||rs3218160||rs3218164||rs3218192||rs34000926||rs368540488||rs37539088…	TRUE	intron_variant	MODIFIER	TCEA3	ENSG00000204219	2.026	0.88858	23751140	rs71514235
1_10	23235170	26102056	FALSE	1	23747996	23421503	1:23747996_GA_G	chr1:23747996_G_GA	S_HDL_CE	GA	G	0.7171	0.0464	0.4138	0.7262	0.0175	0.0023	13.76	+++	0	0.986	2	0.214	Cholesteryl Esters in Small HDL	mmol/L	Lipoprotein subclasses	Small HDL (average diameter 8.7 nm)	Non-derived	23576	23876	0.0217175	0.0174904	0.668869	0.0313069	0.0145861	1.49696	0.0170859	0.0023331	12.6161	rs10753555||rs10753556||rs1077514||rs10799778||rs10799782||rs10917368||rs10917370||rs10917386||rs11577583||rs12026768||rs12043534||rs139525508||rs1555024||rs1767147||rs1767148||rs1986133||rs2075995||rs2144734||rs2235549||rs2275355||rs2298632||rs2510072||rs2742972||rs2742973||rs2749141||rs2749153||rs2811972||rs28656857||rs309515||rs3218160||rs3218164||rs3218192||rs34000926||rs368540488||rs37539088…	TRUE	intron_variant	MODIFIER	TCEA3	ENSG00000204219	2.026	0.88858	23751140	rs71514235
1_10	23235170	26102056	FALSE	1	23747996	23421503	1:23747996_GA_G	chr1:23747996_G_GA	S_HDL_FC	GA	G	0.7173	0.046	0.4138	0.7262	0.0208	0.0022	19.78	+++	0	0.572	2	0.1242	Free Cholesterol in Small HDL	mmol/L	Lipoprotein subclasses	Small HDL (average diameter 8.7 nm)	Non-derived	23577	23877	0.0225549	0.0172775	0.717287	0.0315185	0.0145285	1.52215	0.0204979	0.00228715	18.4972	rs10753555||rs10753556||rs1077514||rs10799778||rs10799782||rs10917368||rs10917370||rs10917386||rs11577583||rs12026768||rs12043534||rs139525508||rs1555024||rs1767147||rs1767148||rs1986133||rs2075995||rs2144734||rs2235549||rs2275355||rs2298632||rs2510072||rs2742972||rs2742973||rs2749141||rs2749153||rs2811972||rs28656857||rs309515||rs3218160||rs3218164||rs3218192||rs34000926||rs368540488||rs37539088…	TRUE	intron_variant	MODIFIER	TCEA3	ENSG00000204219	2.026	0.88858	23751140	rs71514235
1_10	23235170	26102056	FALSE	1	23747996	23421503	1:23747996_GA_G	chr1:23747996_G_GA	S_HDL_L	GA	G	0.7172	0.0463	0.4138	0.7262	0.0201	0.0023	18.02	+++	0	0.639	2	0.1387	Total Lipids in Small HDL	mmol/L	Lipoprotein subclasses	Small HDL (average diameter 8.7 nm)	Composite	23573	23873	0.0211038	0.0174445	0.645187	0.0316113	0.0146021	1.51713	0.019825	0.00232645	16.803	rs10753555||rs10753556||rs1077514||rs10799778||rs10799782||rs10917368||rs10917370||rs10917386||rs11577583||rs12026768||rs12043534||rs139525508||rs1555024||rs1767147||rs1767148||rs1986133||rs2075995||rs2144734||rs2235549||rs2275355||rs2298632||rs2510072||rs2742972||rs2742973||rs2749141||rs2749153||rs2811972||rs28656857||rs309515||rs3218160||rs3218164||rs3218192||rs34000926||rs368540488||rs37539088…	TRUE	intron_variant	MODIFIER	TCEA3	ENSG00000204219	2.026	0.88858	23751140	rs71514235
1_10	23235170	26102056	FALSE	1	23747996	23421503	1:23747996_GA_G	chr1:23747996_G_GA	S_HDL_P	GA	G	0.7171	0.0464	0.4138	0.7262	0.02	0.0023	17.65	+++	0	1.004	2	0.2181	Concentration of Small HDL Particles	mmol/L	Lipoprotein subclasses	Small HDL (average diameter 8.7 nm)	Non-derived	23572	23872	0.0253277	0.017487	0.831175	0.033739	0.0146526	1.67158	0.0195784	0.00233896	16.2416	rs10753555||rs10753556||rs1077514||rs10799778||rs10799782||rs10917368||rs10917370||rs10917386||rs11577583||rs12026768||rs12043534||rs139525508||rs1555024||rs1767147||rs1767148||rs1986133||rs2075995||rs2144734||rs2235549||rs2275355||rs2298632||rs2510072||rs2742972||rs2742973||rs2749141||rs2749153||rs2811972||rs28656857||rs309515||rs3218160||rs3218164||rs3218192||rs34000926||rs368540488||rs37539088…	TRUE	intron_variant	MODIFIER	TCEA3	ENSG00000204219	2.026	0.88858	23751140	rs71514235
1_10	23235170	26102056	FALSE	1	23747996	23421503	1:23747996_GA_G	chr1:23747996_G_GA	S_HDL_PL	GA	G	0.7172	0.0463	0.4138	0.7262	0.0191	0.0023	16.59	+++	0	0.242	2	0.05259	Phospholipids in Small HDL	mmol/L	Lipoprotein subclasses	Small HDL (average diameter 8.7 nm)	Non-derived	23574	23874	0.0184985	0.0173495	0.543148	0.0261594	0.0144625	1.1519	0.0189726	0.00230958	15.6723	rs10753555||rs10753556||rs1077514||rs10799778||rs10799782||rs10917368||rs10917370||rs10917386||rs11577583||rs12026768||rs12043534||rs139525508||rs1555024||rs1767147||rs1767148||rs1986133||rs2075995||rs2144734||rs2235549||rs2275355||rs2298632||rs2510072||rs2742972||rs2742973||rs2749141||rs2749153||rs2811972||rs28656857||rs309515||rs3218160||rs3218164||rs3218192||rs34000926||rs368540488||rs37539088…	TRUE	intron_variant	MODIFIER	TCEA3	ENSG00000204219	2.026	0.88858	23751140	rs71514235
1_10	23235170	26102056	FALSE	1	23747996	23421503	1:23747996_GA_G	chr1:23747996_G_GA	Total_P	GA	G	0.7177	0.0449	0.4138	0.7262	0.0182	0.0021	16.91	+++	0	0.59	2	0.1281	Total Concentration of Lipoprotein Particles	mmol/L	Lipoprotein particle concentrations		Composite	23427	23727	0.0126851	0.0168749	0.344646	0.0278272	0.0139231	1.34058	0.0180462	0.00217075	16.0313	rs10753555||rs10753556||rs1077514||rs10799778||rs10799782||rs10917368||rs10917370||rs10917386||rs11577583||rs12026768||rs12043534||rs139525508||rs1555024||rs1767147||rs1767148||rs1986133||rs2075995||rs2144734||rs2235549||rs2275355||rs2298632||rs2510072||rs2742972||rs2742973||rs2749141||rs2749153||rs2811972||rs28656857||rs309515||rs3218160||rs3218164||rs3218192||rs34000926||rs368540488||rs37539088…	TRUE	intron_variant	MODIFIER	TCEA3	ENSG00000204219	2.026	0.88858	23751140	rs71514235
1_10	23235170	26102056	FALSE	1	23784965	23458472	rs534417	chr1:23784965_A_G	L_VLDL_CE	A	G	0.8531	0.0841	0.1255	0.5605	-0.0194	0.003	9.93	-++	58.7	4.842	2	1.051	Cholesteryl Esters in Large VLDL	mmol/L	Lipoprotein subclasses	Large VLDL (average diameter 53.6 nm)	Non-derived	23499	23799	-0.0083965	0.016779	0.209868	-0.000941582	0.0152958	0.0218585	0.0211886	0.0031202	10.9526	rs10753555||rs10753556||rs1077514||rs10799778||rs10799782||rs10917368||rs10917370||rs10917386||rs11577583||rs12026768||rs12043534||rs12563200||rs139525508||rs1555024||rs1767147||rs1767148||rs1986133||rs2075995||rs2144734||rs2235549||rs2275355||rs2298632||rs2510072||rs2749141||rs2749153||rs28656857||rs309515||rs3218192||rs368540488||rs375390883||rs3765407||rs4525087||rs4648892||rs4655140||rs534417…	TRUE	intron_variant	MODIFIER	ASAP3	ENSG00000088280	3.506	0.882444	23740920	rs4648901
1_10	23235170	26102056	FALSE	1	23784965	23458472	rs534417	chr1:23784965_A_G	M_VLDL_L	A	G	0.853	0.0842	0.1255	0.5605	-0.0199	0.003	10.28	-++	47.2	3.786	2	0.8222	Total Lipids in Medium VLDL	mmol/L	Lipoprotein subclasses	Medium VLDL (average diameter 44.5 nm)	Composite	23503	23803	-0.00221407	0.0168991	0.0478076	-0.000698199	0.0153315	0.0160686	0.0215316	0.0031462	11.1125	rs10753555||rs10753556||rs1077514||rs10799778||rs10799782||rs10917368||rs10917370||rs10917386||rs11577583||rs12026768||rs12043534||rs12563200||rs139525508||rs1555024||rs1767147||rs1767148||rs1986133||rs2075995||rs2144734||rs2235549||rs2275355||rs2298632||rs2510072||rs2749141||rs2749153||rs28656857||rs309515||rs3218192||rs368540488||rs375390883||rs3765407||rs4525087||rs4648892||rs4655140||rs534417…	TRUE	intron_variant	MODIFIER	ASAP3	ENSG00000088280	3.506	0.882444	23740920	rs4648901
1_10	23235170	26102056	FALSE	1	23784965	23458472	rs534417	chr1:23784965_A_G	M_VLDL_TG	A	G	0.8541	0.0822	0.1255	0.5605	-0.0202	0.0029	11.23	---	30.8	2.888	2	0.6272	Triglycerides in Medium VLDL	mmol/L	Lipoprotein subclasses	Medium VLDL (average diameter 44.5 nm)	Non-derived	23508	23808	0.00103296	0.0167392	0.0219134	0.00220149	0.0152499	0.0529509	0.0215025	0.00303336	11.8683	rs10753555||rs10753556||rs1077514||rs10799778||rs10799782||rs10917368||rs10917370||rs10917386||rs11577583||rs12026768||rs12043534||rs12563200||rs139525508||rs1555024||rs1767147||rs1767148||rs1986133||rs2075995||rs2144734||rs2235549||rs2275355||rs2298632||rs2510072||rs2749141||rs2749153||rs28656857||rs309515||rs3218192||rs368540488||rs375390883||rs3765407||rs4525087||rs4648892||rs4655140||rs534417…	TRUE	intron_variant	MODIFIER	ASAP3	ENSG00000088280	3.506	0.882444	23740920	rs4648901
1_10	23235170	26102056	FALSE	1	23784965	23458472	rs534417	chr1:23784965_A_G	S_VLDL_L	A	G	0.8533	0.0838	0.1255	0.5605	-0.0216	0.003	12.12	--+	39.7	3.317	2	0.7203	Total Lipids in Small VLDL	mmol/L	Lipoprotein subclasses	Small VLDL (average diameter 36.8 nm)	Composite	23510	23810	-0.00159174	0.0168231	0.0340369	0.00468848	0.0154068	0.118678	0.0230363	0.00311794	12.8276	rs10753555||rs10753556||rs1077514||rs10799778||rs10799782||rs10917368||rs10917370||rs10917386||rs11577583||rs12026768||rs12043534||rs12563200||rs139525508||rs1555024||rs1767147||rs1767148||rs1986133||rs2075995||rs2144734||rs2235549||rs2275355||rs2298632||rs2510072||rs2749141||rs2749153||rs28656857||rs309515||rs3218192||rs368540488||rs375390883||rs3765407||rs4525087||rs4648892||rs4655140||rs534417…	TRUE	intron_variant	MODIFIER	ASAP3	ENSG00000088280	3.506	0.882444	23740920	rs4648901
1_10	23235170	26102056	FALSE	1	23784965	23458472	rs534417	chr1:23784965_A_G	S_VLDL_P	A	G	0.8534	0.0835	0.1255	0.5605	-0.0217	0.003	12.37	--+	36.1	3.128	2	0.6792	Concentration of Small VLDL Particles	mmol/L	Lipoprotein subclasses	Small VLDL (average diameter 36.8 nm)	Non-derived	23509	23809	-0.00200113	0.0167991	0.0432653	0.00684619	0.0153831	0.182907	0.0231048	0.00310282	13.0181	rs10753555||rs10753556||rs1077514||rs10799778||rs10799782||rs10917368||rs10917370||rs10917386||rs11577583||rs12026768||rs12043534||rs12563200||rs139525508||rs1555024||rs1767147||rs1767148||rs1986133||rs2075995||rs2144734||rs2235549||rs2275355||rs2298632||rs2510072||rs2749141||rs2749153||rs28656857||rs309515||rs3218192||rs368540488||rs375390883||rs3765407||rs4525087||rs4648892||rs4655140||rs534417…	TRUE	intron_variant	MODIFIER	ASAP3	ENSG00000088280	3.506	0.882444	23740920	rs4648901
1_10	23235170	26102056	FALSE	1	23784965	23458472	rs534417	chr1:23784965_A_G	S_VLDL_PL	A	G	0.8529	0.0844	0.1255	0.5605	-0.0197	0.003	10	--+	18.8	2.463	2	0.5348	Phospholipids in Small VLDL	mmol/L	Lipoprotein subclasses	Small VLDL (average diameter 36.8 nm)	Non-derived	23511	23811	-0.00101077	0.0169305	0.0211835	0.00595374	0.0154017	0.155473	0.0210037	0.0031617	10.5128	rs10753555||rs10753556||rs1077514||rs10799778||rs10799782||rs10917368||rs10917370||rs10917386||rs11577583||rs12026768||rs12043534||rs12563200||rs139525508||rs1555024||rs1767147||rs1767148||rs1986133||rs2075995||rs2144734||rs2235549||rs2275355||rs2298632||rs2510072||rs2749141||rs2749153||rs28656857||rs309515||rs3218192||rs368540488||rs375390883||rs3765407||rs4525087||rs4648892||rs4655140||rs534417…	TRUE	intron_variant	MODIFIER	ASAP3	ENSG00000088280	3.506	0.882444	23740920	rs4648901
1_10	23235170	26102056	FALSE	1	23784965	23458472	rs534417	chr1:23784965_A_G	Total_L	A	G	0.8536	0.0829	0.1255	0.5605	-0.0215	0.003	12.04	---	32.3	2.952	2	0.6411	Total Lipids in Lipoprotein Particles	mmol/L	Total lipids		Composite	23423	23723	0.00165982	0.0171101	0.0349303	0.00340066	0.0152556	0.0842816	0.0228952	0.0031186	12.6752	rs10753555||rs10753556||rs1077514||rs10799778||rs10799782||rs10917368||rs10917370||rs10917386||rs11577583||rs12026768||rs12043534||rs12563200||rs139525508||rs1555024||rs1767147||rs1767148||rs1986133||rs2075995||rs2144734||rs2235549||rs2275355||rs2298632||rs2510072||rs2749141||rs2749153||rs28656857||rs309515||rs3218192||rs368540488||rs375390883||rs3765407||rs4525087||rs4648892||rs4655140||rs534417…	TRUE	intron_variant	MODIFIER	ASAP3	ENSG00000088280	3.506	0.882444	23740920	rs4648901
1_10	23235170	26102056	FALSE	1	23784965	23458472	rs534417	chr1:23784965_A_G	XL_HDL_TG_pct	A	G	0.8559	0.0786	0.1255	0.5605	-0.0186	0.0027	11.06	---	0	0.252	2	0.05472	Triglycerides to Total Lipids in Very Large HDL percentage	%	Relative lipoprotein lipid concentrations	Very large HDL ratios	Percentage	23633	23933	0.0237495	0.0163012	0.838216	0.0240081	0.0148268	0.977179	0.0182094	0.00280569	10.0668	rs10753555||rs10753556||rs1077514||rs10799778||rs10799782||rs10917368||rs10917370||rs10917386||rs11577583||rs12026768||rs12043534||rs12563200||rs139525508||rs1555024||rs1767147||rs1767148||rs1986133||rs2075995||rs2144734||rs2235549||rs2275355||rs2298632||rs2510072||rs2749141||rs2749153||rs28656857||rs309515||rs3218192||rs368540488||rs375390883||rs3765407||rs4525087||rs4648892||rs4655140||rs534417…	TRUE	intron_variant	MODIFIER	ASAP3	ENSG00000088280	3.506	0.882444	23740920	rs4648901
1_10	23235170	26102056	FALSE	1	23787021	23460528	rs6424109	chr1:23787021_A_C	HDL_TG	C	A	0.8558	0.0761	0.4595	0.8741	0.0222	0.0029	13.92	+++	0	0.389	2	0.0845	Triglycerides in HDL	mmol/L	Triglycerides		Composite	23410	23710	0.0138567	0.0169846	0.382377	0.0166333	0.015531	0.546406	0.022615	0.00296632	13.6089	rs10753555||rs10753556||rs1077514||rs10799778||rs10799782||rs10917368||rs10917370||rs10917386||rs11577583||rs12026768||rs12043534||rs12563200||rs1555024||rs1767147||rs1767148||rs1986133||rs2075995||rs2144734||rs2235549||rs2275355||rs2298632||rs2510072||rs2749141||rs2749153||rs28656857||rs309515||rs3218192||rs368540488||rs375390883||rs3765407||rs4525087||rs4648892||rs4655140||rs534417||rs55911134|…	TRUE	intron_variant	MODIFIER	ASAP3	ENSG00000088280	0.595	0.872053	23740920	rs4648901
1_10	23235170	26102056	FALSE	1	23787021	23460528	rs6424109	chr1:23787021_A_C	L_HDL_TG	C	A	0.8566	0.0743	0.4595	0.8741	0.02	0.0028	12.39	+++	0	1.254	2	0.2722	Triglycerides in Large HDL	mmol/L	Lipoprotein subclasses	Large HDL (average diameter 12.1 nm)	Non-derived	23564	23864	0.002138	0.016733	0.046564	0.0247808	0.0152097	0.98609	0.0203528	0.00284476	12.0758	rs10753555||rs10753556||rs1077514||rs10799778||rs10799782||rs10917368||rs10917370||rs10917386||rs11577583||rs12026768||rs12043534||rs12563200||rs1555024||rs1767147||rs1767148||rs1986133||rs2075995||rs2144734||rs2235549||rs2275355||rs2298632||rs2510072||rs2749141||rs2749153||rs28656857||rs309515||rs3218192||rs368540488||rs375390883||rs3765407||rs4525087||rs4648892||rs4655140||rs534417||rs55911134|…	TRUE	intron_variant	MODIFIER	ASAP3	ENSG00000088280	0.595	0.872053	23740920	rs4648901
1_10	23235170	26102056	FALSE	1	23787021	23460528	rs6424109	chr1:23787021_A_C	M_HDL_TG	C	A	0.8557	0.0763	0.4595	0.8741	0.0215	0.0029	13.03	+++	0	0.452	2	0.09805	Triglycerides in Medium HDL	mmol/L	Lipoprotein subclasses	Medium HDL (average diameter 10.9 nm)	Non-derived	23571	23871	0.0181639	0.0169978	0.544777	0.0117796	0.0155573	0.347806	0.0219482	0.00298007	12.7517	rs10753555||rs10753556||rs1077514||rs10799778||rs10799782||rs10917368||rs10917370||rs10917386||rs11577583||rs12026768||rs12043534||rs12563200||rs1555024||rs1767147||rs1767148||rs1986133||rs2075995||rs2144734||rs2235549||rs2275355||rs2298632||rs2510072||rs2749141||rs2749153||rs28656857||rs309515||rs3218192||rs368540488||rs375390883||rs3765407||rs4525087||rs4648892||rs4655140||rs534417||rs55911134|…	TRUE	intron_variant	MODIFIER	ASAP3	ENSG00000088280	0.595	0.872053	23740920	rs4648901
1_10	23235170	26102056	FALSE	1	23787021	23460528	rs6424109	chr1:23787021_A_C	S_HDL_TG	C	A	0.856	0.0756	0.4595	0.8741	0.0194	0.0028	11.08	+++	0	0.479	2	0.104	Triglycerides in Small HDL	mmol/L	Lipoprotein subclasses	Small HDL (average diameter 8.7 nm)	Non-derived	23578	23878	0.0212564	0.016869	0.682697	0.00893253	0.0154782	0.248821	0.0196871	0.00292696	10.7589	rs10753555||rs10753556||rs1077514||rs10799778||rs10799782||rs10917368||rs10917370||rs10917386||rs11577583||rs12026768||rs12043534||rs12563200||rs1555024||rs1767147||rs1767148||rs1986133||rs2075995||rs2144734||rs2235549||rs2275355||rs2298632||rs2510072||rs2749141||rs2749153||rs28656857||rs309515||rs3218192||rs368540488||rs375390883||rs3765407||rs4525087||rs4648892||rs4655140||rs534417||rs55911134|…	TRUE	intron_variant	MODIFIER	ASAP3	ENSG00000088280	0.595	0.872053	23740920	rs4648901
1_10	23235170	26102056	FALSE	1	23787021	23460528	rs6424109	chr1:23787021_A_C	S_VLDL_TG	C	A	0.8556	0.0766	0.4595	0.8741	0.0231	0.0029	15.1	+++	0	1.69	2	0.3671	Triglycerides in Small VLDL	mmol/L	Lipoprotein subclasses	Small VLDL (average diameter 36.8 nm)	Non-derived	23515	23815	0.00471268	0.0168529	0.108041	0.0133507	0.0154474	0.411793	0.0240457	0.00296595	15.2859	rs10753555||rs10753556||rs1077514||rs10799778||rs10799782||rs10917368||rs10917370||rs10917386||rs11577583||rs12026768||rs12043534||rs12563200||rs1555024||rs1767147||rs1767148||rs1986133||rs2075995||rs2144734||rs2235549||rs2275355||rs2298632||rs2510072||rs2749141||rs2749153||rs28656857||rs309515||rs3218192||rs368540488||rs375390883||rs3765407||rs4525087||rs4648892||rs4655140||rs534417||rs55911134|…	TRUE	intron_variant	MODIFIER	ASAP3	ENSG00000088280	0.595	0.872053	23740920	rs4648901
1_10	23235170	26102056	FALSE	1	23787021	23460528	rs6424109	chr1:23787021_A_C	Total_TG	C	A	0.8552	0.0773	0.4595	0.8741	0.0192	0.0029	10.36	+++	6.2	2.132	2	0.4629	Total Triglycerides	mmol/L	Triglycerides		Composite	23407	23707	0.00123463	0.0169011	0.0260568	0.00473584	0.0154593	0.119562	0.0202702	0.00300561	10.8126	rs10753555||rs10753556||rs1077514||rs10799778||rs10799782||rs10917368||rs10917370||rs10917386||rs11577583||rs12026768||rs12043534||rs12563200||rs1555024||rs1767147||rs1767148||rs1986133||rs2075995||rs2144734||rs2235549||rs2275355||rs2298632||rs2510072||rs2749141||rs2749153||rs28656857||rs309515||rs3218192||rs368540488||rs375390883||rs3765407||rs4525087||rs4648892||rs4655140||rs534417||rs55911134|…	TRUE	intron_variant	MODIFIER	ASAP3	ENSG00000088280	0.595	0.872053	23740920	rs4648901
1_10	23235170	26102056	FALSE	1	23787021	23460528	rs6424109	chr1:23787021_A_C	XL_HDL_TG	C	A	0.8554	0.0767	0.4595	0.8741	0.0203	0.0029	11.59	++-	18	2.439	2	0.5296	Triglycerides in Very Large HDL	mmol/L	Lipoprotein subclasses	Very large HDL (average diameter 14.3 nm)	Non-derived	23557	23857	-0.00553775	0.0170327	0.127793	0.0171414	0.0154951	0.570862	0.0212309	0.0029991	11.8384	rs10753555||rs10753556||rs1077514||rs10799778||rs10799782||rs10917368||rs10917370||rs10917386||rs11577583||rs12026768||rs12043534||rs12563200||rs1555024||rs1767147||rs1767148||rs1986133||rs2075995||rs2144734||rs2235549||rs2275355||rs2298632||rs2510072||rs2749141||rs2749153||rs28656857||rs309515||rs3218192||rs368540488||rs375390883||rs3765407||rs4525087||rs4648892||rs4655140||rs534417||rs55911134|…	TRUE	intron_variant	MODIFIER	ASAP3	ENSG00000088280	0.595	0.872053	23740920	rs4648901
1_10	23235170	26102056	FALSE	1	23787021	23460528	rs6424109	chr1:23787021_A_C	XS_VLDL_TG	C	A	0.8557	0.0762	0.4595	0.8741	0.0212	0.0029	12.79	+++	0	0.657	2	0.1428	Triglycerides in Very Small VLDL	mmol/L	Lipoprotein subclasses	Very small VLDL (average diameter 31.3 nm)	Non-derived	23522	23822	0.0109032	0.0169582	0.283781	0.0134359	0.0155441	0.41186	0.021788	0.0029679	12.6743	rs10753555||rs10753556||rs1077514||rs10799778||rs10799782||rs10917368||rs10917370||rs10917386||rs11577583||rs12026768||rs12043534||rs12563200||rs1555024||rs1767147||rs1767148||rs1986133||rs2075995||rs2144734||rs2235549||rs2275355||rs2298632||rs2510072||rs2749141||rs2749153||rs28656857||rs309515||rs3218192||rs368540488||rs375390883||rs3765407||rs4525087||rs4648892||rs4655140||rs534417||rs55911134|…	TRUE	intron_variant	MODIFIER	ASAP3	ENSG00000088280	0.595	0.872053	23740920	rs4648901
1_10	23235170	26102056	FALSE	1	23795177	23468684	rs61778883	chr1:23795177_C_T	Cholines	T	C	0.8562	0.0597	0.1287	0.4278	-0.0215	0.0028	13.68	---	6.8	2.145	2	0.4658	Total Cholines	mmol/L	Other lipids		Non-derived	23436	23736	0.0058494	0.0174102	0.132598	0.00534338	0.0148021	0.14381	0.0226118	0.00291039	14.1029	rs10753555||rs10753556||rs1077514||rs10799778||rs10799782||rs10917368||rs10917370||rs10917386||rs11577583||rs12026768||rs12043534||rs12563200||rs1555024||rs1767147||rs1767148||rs1986133||rs2075995||rs2144734||rs2235549||rs2275355||rs2298632||rs2510072||rs2749141||rs2749153||rs28656857||rs309515||rs3218192||rs368540488||rs375390883||rs3765407||rs4525087||rs4648892||rs4655140||rs534417||rs55911134|…	TRUE	intron_variant	MODIFIER	ASAP3	ENSG00000088280	1.703	0.856695	23740920	rs4648901
1_10	23235170	26102056	FALSE	1	23795177	23468684	rs61778883	chr1:23795177_C_T	Phosphatidylc	T	C	0.8565	0.0592	0.1287	0.4278	-0.0205	0.0028	12.69	---	17.1	2.414	2	0.5241	Phosphatidylcholines	mmol/L	Other lipids		Non-derived	23437	23737	0.00374259	0.0174566	0.0807963	0.00339203	0.0148069	0.0868204	0.0216451	0.00288556	13.1989	rs10753555||rs10753556||rs1077514||rs10799778||rs10799782||rs10917368||rs10917370||rs10917386||rs11577583||rs12026768||rs12043534||rs12563200||rs1555024||rs1767147||rs1767148||rs1986133||rs2075995||rs2144734||rs2235549||rs2275355||rs2298632||rs2510072||rs2749141||rs2749153||rs28656857||rs309515||rs3218192||rs368540488||rs375390883||rs3765407||rs4525087||rs4648892||rs4655140||rs534417||rs55911134|…	TRUE	intron_variant	MODIFIER	ASAP3	ENSG00000088280	1.703	0.856695	23740920	rs4648901
1_10	23235170	26102056	FALSE	1	23795177	23468684	rs61778883	chr1:23795177_C_T	Phosphoglyc	T	C	0.8562	0.0598	0.1287	0.4278	-0.0222	0.0028	14.42	---	23.6	2.619	2	0.5687	Phosphoglycerides	mmol/L	Other lipids		Non-derived	23434	23734	0.00418128	0.0174197	0.0913512	0.00476745	0.0148653	0.125848	0.0234179	0.00292099	14.9656	rs10753555||rs10753556||rs1077514||rs10799778||rs10799782||rs10917368||rs10917370||rs10917386||rs11577583||rs12026768||rs12043534||rs12563200||rs1555024||rs1767147||rs1767148||rs1986133||rs2075995||rs2144734||rs2235549||rs2275355||rs2298632||rs2510072||rs2749141||rs2749153||rs28656857||rs309515||rs3218192||rs368540488||rs375390883||rs3765407||rs4525087||rs4648892||rs4655140||rs534417||rs55911134|…	TRUE	intron_variant	MODIFIER	ASAP3	ENSG00000088280	1.703	0.856695	23740920	rs4648901
1_10	23235170	26102056	FALSE	1	23795177	23468684	rs61778883	chr1:23795177_C_T	Total_PL	T	C	0.8557	0.0606	0.1287	0.4278	-0.0211	0.0029	12.62	--+	34.3	3.043	2	0.6609	Total Phospholipids in Lipoprotein Particles	mmol/L	Phospholipids		Composite	23411	23711	-0.000162048	0.0174916	0.00322213	0.00358533	0.0149778	0.0910787	0.0224275	0.00297969	13.284	rs10753555||rs10753556||rs1077514||rs10799778||rs10799782||rs10917368||rs10917370||rs10917386||rs11577583||rs12026768||rs12043534||rs12563200||rs1555024||rs1767147||rs1767148||rs1986133||rs2075995||rs2144734||rs2235549||rs2275355||rs2298632||rs2510072||rs2749141||rs2749153||rs28656857||rs309515||rs3218192||rs368540488||rs375390883||rs3765407||rs4525087||rs4648892||rs4655140||rs534417||rs55911134|…	TRUE	intron_variant	MODIFIER	ASAP3	ENSG00000088280	1.703	0.856695	23740920	rs4648901
1_10	23235170	26102056	FALSE	1	23795183	23468690	rs375390883	chr1:23795183_T_TAG	LA	TAG	T	0.8591	0.0597	0.5888	0.8748	0.0208	0.003	11.55	++-	19.9	2.496	2	0.542	Linoleic Acid	mmol/L	Fatty acids		Non-derived	23449	23749	-0.00259793	0.017538	0.0544137	0.00939504	0.0153078	0.268099	0.0220396	0.00308906	12.0133	rs10753555||rs10753556||rs1077514||rs10799778||rs10799782||rs10917368||rs10917370||rs10917386||rs11577583||rs12026768||rs12043534||rs12563200||rs1555024||rs1767147||rs1767148||rs1986133||rs2075995||rs2144734||rs2235549||rs2275355||rs2298632||rs2510072||rs2749141||rs2749153||rs28656857||rs309515||rs3218192||rs368540488||rs375390883||rs3765407||rs4525087||rs4648892||rs4655140||rs534417||rs55911134|…	TRUE	intron_variant	MODIFIER	ASAP3	ENSG00000088280	0.490	0.877233	23740920	rs4648901
1_10	23235170	26102056	FALSE	1	23795183	23468690	rs375390883	chr1:23795183_T_TAG	Omega_6	TAG	T	0.8593	0.0594	0.5888	0.8748	0.0235	0.003	14.59	+++	26.1	2.708	2	0.588	Omega-6 Fatty Acids	mmol/L	Fatty acids		Non-derived	23445	23745	0.000688548	0.0175702	0.0137927	0.00939487	0.015305	0.268155	0.0247796	0.0030755	15.1072	rs10753555||rs10753556||rs1077514||rs10799778||rs10799782||rs10917368||rs10917370||rs10917386||rs11577583||rs12026768||rs12043534||rs12563200||rs1555024||rs1767147||rs1767148||rs1986133||rs2075995||rs2144734||rs2235549||rs2275355||rs2298632||rs2510072||rs2749141||rs2749153||rs28656857||rs309515||rs3218192||rs368540488||rs375390883||rs3765407||rs4525087||rs4648892||rs4655140||rs534417||rs55911134|…	TRUE	intron_variant	MODIFIER	ASAP3	ENSG00000088280	0.490	0.877233	23740920	rs4648901
1_10	23235170	26102056	FALSE	1	23795183	23468690	rs375390883	chr1:23795183_T_TAG	S_LDL_CE_pct	TAG	T	0.859	0.0601	0.5888	0.8748	0.0241	0.003	15.04	+++	0	1.918	2	0.4165	Cholesteryl Esters to Total Lipids in Small LDL percentage	%	Relative lipoprotein lipid concentrations	Small LDL ratios	Percentage	23626	23926	0.0115445	0.0173863	0.295257	0.00665383	0.0154453	0.176126	0.0251783	0.00310186	15.3212	rs10753555||rs10753556||rs1077514||rs10799778||rs10799782||rs10917368||rs10917370||rs10917386||rs11577583||rs12026768||rs12043534||rs12563200||rs1555024||rs1767147||rs1767148||rs1986133||rs2075995||rs2144734||rs2235549||rs2275355||rs2298632||rs2510072||rs2749141||rs2749153||rs28656857||rs309515||rs3218192||rs368540488||rs375390883||rs3765407||rs4525087||rs4648892||rs4655140||rs534417||rs55911134|…	TRUE	intron_variant	MODIFIER	ASAP3	ENSG00000088280	0.490	0.877233	23740920	rs4648901
1_10	23235170	26102056	FALSE	1	23795183	23468690	rs375390883	chr1:23795183_T_TAG	S_LDL_PL_pct	TAG	T	0.8592	0.0598	0.5888	0.8748	-0.0246	0.003	15.78	---	0	1.385	2	0.3006	Phospholipids to Total Lipids in Small LDL percentage	%	Relative lipoprotein lipid concentrations	Small LDL ratios	Percentage	23624	23924	-0.0238815	0.0173454	0.773226	-0.00668135	0.0155513	0.175573	-0.0253252	0.00308785	15.6248	rs10753555||rs10753556||rs1077514||rs10799778||rs10799782||rs10917368||rs10917370||rs10917386||rs11577583||rs12026768||rs12043534||rs12563200||rs1555024||rs1767147||rs1767148||rs1986133||rs2075995||rs2144734||rs2235549||rs2275355||rs2298632||rs2510072||rs2749141||rs2749153||rs28656857||rs309515||rs3218192||rs368540488||rs375390883||rs3765407||rs4525087||rs4648892||rs4655140||rs534417||rs55911134|…	TRUE	intron_variant	MODIFIER	ASAP3	ENSG00000088280	0.490	0.877233	23740920	rs4648901
1_10	23235170	26102056	FALSE	1	23817931	23491438	1:23817931_CTT_C	chr1:23817931_C_CTT	MUFA	CTT	C	0.8952	0.0611	0.0921	0.4134	-0.027	0.0035	14.06	-+-	47.6	3.82	2	0.8296	Monounsaturated Fatty Acids	mmol/L	Fatty acids		Non-derived	23447	23747	0.0233008	0.0179672	0.710674	-0.016527	0.0227755	0.329703	0.0282748	0.00359704	14.4175	rs10753556||rs1077514||rs10917386||rs1555024||rs1767147||rs1767148||rs1986133||rs2275355||rs2510072||rs2742972||rs2742973||rs2811972||rs3218148||rs3218160||rs3218164||rs375390883||rs4648892||rs534417||rs60918921||rs612177||rs61778883||rs6424109||rs6684709||rs6686497||rs7551124	TRUE	intergenic_variant	MODIFIER	-	-	1.307	0.887074	23755513	rs1198430
1_10	23235170	26102056	FALSE	1	23817931	23491438	1:23817931_CTT_C	chr1:23817931_C_CTT	M_LDL_TG	CTT	C	0.8955	0.0605	0.0921	0.4134	-0.023	0.0034	10.65	-+-	51.9	4.155	2	0.9022	Triglycerides in Medium LDL	mmol/L	Lipoprotein subclasses	Medium LDL (average diameter 23 nm)	Non-derived	23543	23843	0.0104157	0.0178789	0.251668	-0.0194375	0.0227367	0.40604	0.0244842	0.00354036	11.3321	rs10753556||rs1077514||rs10917386||rs1555024||rs1767147||rs1767148||rs1986133||rs2275355||rs2510072||rs2742972||rs2742973||rs2811972||rs3218148||rs3218160||rs3218164||rs375390883||rs4648892||rs534417||rs60918921||rs612177||rs61778883||rs6424109||rs6684709||rs6686497||rs7551124	TRUE	intergenic_variant	MODIFIER	-	-	1.307	0.887074	23755513	rs1198430
1_10	23235170	26102056	FALSE	1	23817931	23491438	1:23817931_CTT_C	chr1:23817931_C_CTT	SFA	CTT	C	0.895	0.0617	0.0921	0.4134	-0.0249	0.0035	11.83	-+-	49.2	3.939	2	0.8553	Saturated Fatty Acids	mmol/L	Fatty acids		Non-derived	23448	23748	0.00746569	0.0179605	0.168995	-0.0129323	0.0226695	0.245378	0.0265708	0.0036322	12.5905	rs10753556||rs1077514||rs10917386||rs1555024||rs1767147||rs1767148||rs1986133||rs2275355||rs2510072||rs2742972||rs2742973||rs2811972||rs3218148||rs3218160||rs3218164||rs375390883||rs4648892||rs534417||rs60918921||rs612177||rs61778883||rs6424109||rs6684709||rs6686497||rs7551124	TRUE	intergenic_variant	MODIFIER	-	-	1.307	0.887074	23755513	rs1198430
1_10	23235170	26102056	FALSE	1	23817931	23491438	1:23817931_CTT_C	chr1:23817931_C_CTT	S_LDL_TG	CTT	C	0.8954	0.0608	0.0921	0.4134	-0.0239	0.0034	11.58	-+-	45.4	3.66	2	0.7948	Triglycerides in Small LDL	mmol/L	Lipoprotein subclasses	Small LDL (average diameter 18.7 nm)	Non-derived	23550	23850	0.00390057	0.0177282	0.0830962	-0.0094772	0.0226234	0.170516	0.0255206	0.00352658	12.3373	rs10753556||rs1077514||rs10917386||rs1555024||rs1767147||rs1767148||rs1986133||rs2275355||rs2510072||rs2742972||rs2742973||rs2811972||rs3218148||rs3218160||rs3218164||rs375390883||rs4648892||rs534417||rs60918921||rs612177||rs61778883||rs6424109||rs6684709||rs6686497||rs7551124	TRUE	intergenic_variant	MODIFIER	-	-	1.307	0.887074	23755513	rs1198430
1_10	23235170	26102056	FALSE	1	23817931	23491438	1:23817931_CTT_C	chr1:23817931_C_CTT	Total_FA	CTT	C	0.8952	0.0612	0.0921	0.4134	-0.0282	0.0035	14.99	-+-	43.6	3.543	2	0.7694	Total Fatty Acids	mmol/L	Fatty acids		Composite	23442	23742	0.0190671	0.0180596	0.536012	-0.0120562	0.0226823	0.225443	0.0295454	0.00362255	15.4604	rs10753556||rs1077514||rs10917386||rs1555024||rs1767147||rs1767148||rs1986133||rs2275355||rs2510072||rs2742972||rs2742973||rs2811972||rs3218148||rs3218160||rs3218164||rs375390883||rs4648892||rs534417||rs60918921||rs612177||rs61778883||rs6424109||rs6684709||rs6686497||rs7551124	TRUE	intergenic_variant	MODIFIER	-	-	1.307	0.887074	23755513	rs1198430
1_10	23235170	26102056	FALSE	1	25291697	24965206	rs188468174	chr1:25291697_C_T	Albumin	C	T	0.0145	0.0007	0.0053	0.0146	0.0632	0.0087	12.38	++?	0	0.958	1	0.4847	Albumin	g/l	Fluid balance		Non-derived	23479	23779				0.182062	0.121712	0.870649	0.062599	0.0087417	12.0963	rs10903120||rs11249205||rs143916866||rs16830188||rs186127900||rs188468174||rs79211218||rs79472072	TRUE
1_10	23235170	26102056	FALSE	1	25291697	24965206	rs188468174	chr1:25291697_C_T	GlycA	C	T	0.0145	0.0006	0.0053	0.0146	-0.1262	0.0085	48.7	-+?	42.9	1.753	1	0.7316	Glycoprotein Acetyls	mmol/L	Inflammation		Non-derived	23480	23780				0.0347932	0.12193	0.11049	-0.127025	0.00856236	49.0625	rs10903120||rs11249205||rs143916866||rs16830188||rs186127900||rs188468174||rs79211218||rs79472072	TRUE
1_10	23235170	26102056	FALSE	1	25561667	25235176	rs55794721	chr1:25561667_A_G	Pyruvate	G	A	0.4031	0.0284	0.0872	0.407	-0.0237	0.0021	28.7	---	0	0.063	2	0.0136	Pyruvate	mmol/L	Glycolysis related metabolites		Non-derived	23472	23772	-0.0291863	0.0314913	0.450961	-0.0266262	0.0166519	0.959304	-0.0236198	0.00212546	27.9638	rs1043879||rs10903129||rs111941366||rs11249249||rs11802413||rs12027110||rs12027135||rs1293259||rs1293261||rs139604259||rs139898146||rs2375279||rs2982360||rs2986163||rs2986164||rs3091240||rs3091242||rs34002682||rs34006994||rs34054126||rs34596921||rs34791230||rs35065124||rs35148262||rs35176086||rs35225089||rs35568851||rs35945278||rs376477778||rs4649085||rs55794721||rs586178||rs596608||rs614385||rs6…	TRUE	upstream_gene_variant	MODIFIER	SYF2	ENSG00000117614	12.79	0.997432	25583610	rs72660908
1_10	23235170	26102056	FALSE	1	25583610	25257119	rs72660908	chr1:25583610_C_G	L_HDL_FC	C	G	0.4041	0.0223	0.5932	0.9738	-0.0126	0.0017	12.45	-++	43.4	3.536	2	0.7679	Free Cholesterol in Large HDL	mmol/L	Lipoprotein subclasses	Large HDL (average diameter 12.1 nm)	Non-derived	23563	23863	-0.0150275	0.0506877	0.115279	-0.0134694	0.0145908	0.448632	0.0129777	0.00174267	13.0201	rs1005734||rs1043879||rs10903129||rs111941366||rs11249249||rs11577583||rs11802413||rs12027110||rs12027135||rs12032634||rs1293259||rs1293261||rs1395621||rs139604259||rs139898146||rs2375279||rs2982360||rs2986163||rs2986164||rs3091240||rs3091242||rs34002682||rs34006994||rs34054126||rs34596921||rs34791230||rs35065124||rs35148262||rs35176086||rs35225089||rs35568851||rs35945278||rs376477778||rs3767879|…	TRUE	intron_variant	MODIFIER	C1orf63	ENSG00000117616	0.567	0.954043	25600747	rs139898146
1_10	23235170	26102056	FALSE	1	25583610	25257119	rs72660908	chr1:25583610_C_G	L_HDL_L	C	G	0.4041	0.0224	0.5932	0.9738	-0.0112	0.0017	10.08	-++	27.9	2.775	2	0.6025	Total Lipids in Large HDL	mmol/L	Lipoprotein subclasses	Large HDL (average diameter 12.1 nm)	Composite	23559	23859	-0.0130029	0.0505866	0.0984622	-0.0116641	0.0144623	0.37681	0.0115752	0.00174046	10.535	rs1005734||rs1043879||rs10903129||rs111941366||rs11249249||rs11577583||rs11802413||rs12027110||rs12027135||rs12032634||rs1293259||rs1293261||rs1395621||rs139604259||rs139898146||rs2375279||rs2982360||rs2986163||rs2986164||rs3091240||rs3091242||rs34002682||rs34006994||rs34054126||rs34596921||rs34791230||rs35065124||rs35148262||rs35176086||rs35225089||rs35568851||rs35945278||rs376477778||rs3767879|…	TRUE	intron_variant	MODIFIER	C1orf63	ENSG00000117616	0.567	0.954043	25600747	rs139898146
1_10	23235170	26102056	FALSE	1	25583610	25257119	rs72660908	chr1:25583610_C_G	L_HDL_P	C	G	0.4041	0.0223	0.5932	0.9738	-0.0127	0.0017	12.78	-++	11.9	2.271	2	0.4931	Concentration of Large HDL Particles	mmol/L	Lipoprotein subclasses	Large HDL (average diameter 12.1 nm)	Non-derived	23558	23858	-0.0198927	0.050735	0.158021	-0.0068592	0.0144528	0.197174	0.0129851	0.00173148	13.1931	rs1005734||rs1043879||rs10903129||rs111941366||rs11249249||rs11577583||rs11802413||rs12027110||rs12027135||rs12032634||rs1293259||rs1293261||rs1395621||rs139604259||rs139898146||rs2375279||rs2982360||rs2986163||rs2986164||rs3091240||rs3091242||rs34002682||rs34006994||rs34054126||rs34596921||rs34791230||rs35065124||rs35148262||rs35176086||rs35225089||rs35568851||rs35945278||rs376477778||rs3767879|…	TRUE	intron_variant	MODIFIER	C1orf63	ENSG00000117616	0.567	0.954043	25600747	rs139898146
1_10	23235170	26102056	FALSE	1	25583610	25257119	rs72660908	chr1:25583610_C_G	XL_HDL_FC_pct	C	G	0.4041	0.0223	0.5932	0.9738	0.0114	0.0018	10.07	+--	0	1.958	2	0.4252	Free Cholesterol to Total Lipids in Very Large HDL percentage	%	Relative lipoprotein lipid concentrations	Very large HDL ratios	Percentage	23632	23932	0.0274584	0.0515773	0.225872	0.00580761	0.014705	0.159338	-0.0116588	0.0017643	10.4098	rs1005734||rs1043879||rs10903129||rs111941366||rs11249249||rs11577583||rs11802413||rs12027110||rs12027135||rs12032634||rs1293259||rs1293261||rs1395621||rs139604259||rs139898146||rs2375279||rs2982360||rs2986163||rs2986164||rs3091240||rs3091242||rs34002682||rs34006994||rs34054126||rs34596921||rs34791230||rs35065124||rs35148262||rs35176086||rs35225089||rs35568851||rs35945278||rs376477778||rs3767879|…	TRUE	intron_variant	MODIFIER	C1orf63	ENSG00000117616	0.567	0.954043	25600747	rs139898146
1_10	23235170	26102056	FALSE	1	25583610	25257119	rs72660908	chr1:25583610_C_G	XL_HDL_L	C	G	0.4042	0.0223	0.5932	0.9738	-0.0146	0.0018	15.18	-++	56.6	4.607	2	1	Total Lipids in Very Large HDL	mmol/L	Lipoprotein subclasses	Very large HDL (average diameter 14.3 nm)	Composite	23552	23852	-0.0472932	0.0519559	0.440468	-0.0125621	0.0153605	0.383565	0.0150489	0.00182002	15.8677	rs1005734||rs1043879||rs10903129||rs111941366||rs11249249||rs11577583||rs11802413||rs12027110||rs12027135||rs12032634||rs1293259||rs1293261||rs1395621||rs139604259||rs139898146||rs2375279||rs2982360||rs2986163||rs2986164||rs3091240||rs3091242||rs34002682||rs34006994||rs34054126||rs34596921||rs34791230||rs35065124||rs35148262||rs35176086||rs35225089||rs35568851||rs35945278||rs376477778||rs3767879|…	TRUE	intron_variant	MODIFIER	C1orf63	ENSG00000117616	0.567	0.954043	25600747	rs139898146
1_10	23235170	26102056	FALSE	1	25583610	25257119	rs72660908	chr1:25583610_C_G	XL_HDL_PL	C	G	0.4042	0.0223	0.5932	0.9738	-0.0137	0.0018	13.6	-++	61.3	5.171	2	1.123	Phospholipids in Very Large HDL	mmol/L	Lipoprotein subclasses	Very large HDL (average diameter 14.3 nm)	Non-derived	23553	23853	-0.0530746	0.0518029	0.51488	-0.0146959	0.0153146	0.472039	0.0141858	0.00181235	14.3023	rs1005734||rs1043879||rs10903129||rs111941366||rs11249249||rs11577583||rs11802413||rs12027110||rs12027135||rs12032634||rs1293259||rs1293261||rs1395621||rs139604259||rs139898146||rs2375279||rs2982360||rs2986163||rs2986164||rs3091240||rs3091242||rs34002682||rs34006994||rs34054126||rs34596921||rs34791230||rs35065124||rs35148262||rs35176086||rs35225089||rs35568851||rs35945278||rs376477778||rs3767879|…	TRUE	intron_variant	MODIFIER	C1orf63	ENSG00000117616	0.567	0.954043	25600747	rs139898146
1_10	23235170	26102056	FALSE	1	25713333	25386842	1:25713333_AACACAC_A	chr1:25713333_A_AACACAC	HDL_FC	AACACAC	A	0.4032	0.0268	0.1009	0.4066	0.0117	0.0018	10.56	+--	55.9	4.538	2	0.9854	Free Cholesterol in HDL	mmol/L	Free cholesterol		Composite	23422	23722	-0.0210294	0.027127	0.358319	-0.0139457	0.0148398	0.459236	0.012252	0.00177972	11.2357	rs1043879||rs10903129||rs111941366||rs11249249||rs11802413||rs12027110||rs12027135||rs1293259||rs1293261||rs139604259||rs139898146||rs2375279||rs2982360||rs2986163||rs2986164||rs3091240||rs3091242||rs34002682||rs34006994||rs34054126||rs34596921||rs34791230||rs35065124||rs35148262||rs35176086||rs35225089||rs35568851||rs35945278||rs376477778||rs4649085||rs55794721||rs586178||rs596608||rs614385||rs6…	TRUE	intron_variant	MODIFIER	RHCE	ENSG00000188672	0.519	0.985983	25583610	rs72660908
1_10	23235170	26102056	FALSE	1	25713333	25386842	1:25713333_AACACAC_A	chr1:25713333_A_AACACAC	L_HDL_C	AACACAC	A	0.4032	0.0265	0.1009	0.4066	0.0122	0.0017	11.79	+--	67.3	6.125	2	1.33	Cholesterol in Large HDL	mmol/L	Lipoprotein subclasses	Large HDL (average diameter 12.1 nm)	Composite	23561	23861	-0.0305206	0.0270315	0.586926	-0.0151683	0.0146094	0.52411	0.0128024	0.0017479	12.62	rs1043879||rs10903129||rs111941366||rs11249249||rs11802413||rs12027110||rs12027135||rs1293259||rs1293261||rs139604259||rs139898146||rs2375279||rs2982360||rs2986163||rs2986164||rs3091240||rs3091242||rs34002682||rs34006994||rs34054126||rs34596921||rs34791230||rs35065124||rs35148262||rs35176086||rs35225089||rs35568851||rs35945278||rs376477778||rs4649085||rs55794721||rs586178||rs596608||rs614385||rs6…	TRUE	intron_variant	MODIFIER	RHCE	ENSG00000188672	0.519	0.985983	25583610	rs72660908
1_10	23235170	26102056	FALSE	1	25713333	25386842	1:25713333_AACACAC_A	chr1:25713333_A_AACACAC	L_HDL_CE	AACACAC	A	0.4032	0.0266	0.1009	0.4066	0.0121	0.0017	11.49	+--	65.3	5.758	2	1.25	Cholesteryl Esters in Large HDL	mmol/L	Lipoprotein subclasses	Large HDL (average diameter 12.1 nm)	Non-derived	23562	23862	-0.02976	0.0270776	0.565847	-0.0143952	0.014673	0.486037	0.012675	0.00175573	12.2815	rs1043879||rs10903129||rs111941366||rs11249249||rs11802413||rs12027110||rs12027135||rs1293259||rs1293261||rs139604259||rs139898146||rs2375279||rs2982360||rs2986163||rs2986164||rs3091240||rs3091242||rs34002682||rs34006994||rs34054126||rs34596921||rs34791230||rs35065124||rs35148262||rs35176086||rs35225089||rs35568851||rs35945278||rs376477778||rs4649085||rs55794721||rs586178||rs596608||rs614385||rs6…	TRUE	intron_variant	MODIFIER	RHCE	ENSG00000188672	0.519	0.985983	25583610	rs72660908
1_10	23235170	26102056	FALSE	1	25720204	25393713	rs679879	chr1:25720204_G_T	DHA	G	T	0.5581	0.0345	0.3549	0.7754	0.013	0.0019	10.91	+++	0	0.285	2	0.06195	Docosahexaenoic Acid	mmol/L	Fatty acids		Non-derived	23450	23750	0.0127107	0.0198495	0.282378	0.00546224	0.0142358	0.154157	0.0131336	0.0019441	10.8471	rs1043879||rs10903129||rs111941366||rs11249249||rs11802413||rs12027110||rs12027135||rs1293259||rs1293261||rs139604259||rs139898146||rs2375278||rs2375279||rs28513325||rs28695210||rs2982360||rs2986163||rs2986164||rs3091240||rs3091242||rs34002682||rs34006994||rs34054126||rs34596921||rs34791230||rs35065124||rs35148262||rs35176086||rs35225089||rs35568851||rs35945278||rs376477778||rs4518840||rs4649085|…	TRUE	intron_variant	MODIFIER	RHCE	ENSG00000188672	1.801	0.965294	25747230	rs586178
1_10	23235170	26102056	FALSE	1	25767258	25440767	rs778492693	chr1:25767258_C_CAA	XS_VLDL_C	CAA	C	0.5534	0.0291	0.4418	0.649	-0.019	0.002	20.38	---	0	0.35	2	0.07589	Cholesterol in Very Small VLDL	mmol/L	Lipoprotein subclasses	Very small VLDL (average diameter 31.3 nm)	Composite	23519	23819	0.0296753	0.0181638	0.990087	0.0188714	0.0148097	0.693424	0.0188703	0.00204752	19.5115	rs1043879||rs10903129||rs111941366||rs11249249||rs11802413||rs12027110||rs12027135||rs1293259||rs1293261||rs139604259||rs139898146||rs2375278||rs2375279||rs28513325||rs28695210||rs2982360||rs2986163||rs2986164||rs3091240||rs3091242||rs34002682||rs34006994||rs34054126||rs34596921||rs34791230||rs35065124||rs35148262||rs35176086||rs35225089||rs35568851||rs35945278||rs376477778||rs4518840||rs4649085|…	TRUE	intron_variant	MODIFIER	TMEM57	ENSG00000204178	6.192	0.962728	25747230	rs586178
1_10	23235170	26102056	FALSE	1	25767258	25440767	rs778492693	chr1:25767258_C_CAA	XS_VLDL_FC	CAA	C	0.5533	0.0291	0.4418	0.649	-0.0188	0.002	19.56	---	0	0.736	2	0.1599	Free Cholesterol in Very Small VLDL	mmol/L	Lipoprotein subclasses	Very small VLDL (average diameter 31.3 nm)	Non-derived	23521	23821	0.0327891	0.0181438	1.15037	0.0240108	0.0149337	0.967086	0.0185058	0.0020682	18.4405	rs1043879||rs10903129||rs111941366||rs11249249||rs11802413||rs12027110||rs12027135||rs1293259||rs1293261||rs139604259||rs139898146||rs2375278||rs2375279||rs28513325||rs28695210||rs2982360||rs2986163||rs2986164||rs3091240||rs3091242||rs34002682||rs34006994||rs34054126||rs34596921||rs34791230||rs35065124||rs35148262||rs35176086||rs35225089||rs35568851||rs35945278||rs376477778||rs4518840||rs4649085|…	TRUE	intron_variant	MODIFIER	TMEM57	ENSG00000204178	6.192	0.962728	25747230	rs586178
1_10	23235170	26102056	FALSE	1	25767258	25440767	rs778492693	chr1:25767258_C_CAA	XS_VLDL_L	CAA	C	0.5534	0.029	0.4418	0.649	-0.0178	0.002	17.79	---	0	0.831	2	0.1805	Total Lipids in Very Small VLDL	mmol/L	Lipoprotein subclasses	Very small VLDL (average diameter 31.3 nm)	Composite	23517	23817	0.0339143	0.0181168	1.21318	0.0202679	0.0149556	0.756088	0.0175671	0.00206177	16.7985	rs1043879||rs10903129||rs111941366||rs11249249||rs11802413||rs12027110||rs12027135||rs1293259||rs1293261||rs139604259||rs139898146||rs2375278||rs2375279||rs28513325||rs28695210||rs2982360||rs2986163||rs2986164||rs3091240||rs3091242||rs34002682||rs34006994||rs34054126||rs34596921||rs34791230||rs35065124||rs35148262||rs35176086||rs35225089||rs35568851||rs35945278||rs376477778||rs4518840||rs4649085|…	TRUE	intron_variant	MODIFIER	TMEM57	ENSG00000204178	6.192	0.962728	25747230	rs586178
1_10	23235170	26102056	FALSE	1	25767258	25440767	rs778492693	chr1:25767258_C_CAA	XS_VLDL_P	CAA	C	0.5533	0.0291	0.4418	0.649	-0.0181	0.002	18.26	---	0	0.738	2	0.1603	Concentration of Very Small VLDL Particles	mmol/L	Lipoprotein subclasses	Very small VLDL (average diameter 31.3 nm)	Non-derived	23516	23816	0.032831	0.0181475	1.15223	0.0220266	0.0149479	0.852012	0.0178838	0.00207124	17.2287	rs1043879||rs10903129||rs111941366||rs11249249||rs11802413||rs12027110||rs12027135||rs1293259||rs1293261||rs139604259||rs139898146||rs2375278||rs2375279||rs28513325||rs28695210||rs2982360||rs2986163||rs2986164||rs3091240||rs3091242||rs34002682||rs34006994||rs34054126||rs34596921||rs34791230||rs35065124||rs35148262||rs35176086||rs35225089||rs35568851||rs35945278||rs376477778||rs4518840||rs4649085|…	TRUE	intron_variant	MODIFIER	TMEM57	ENSG00000204178	6.192	0.962728	25747230	rs586178
1_10	23235170	26102056	FALSE	1	25767258	25440767	rs778492693	chr1:25767258_C_CAA	XS_VLDL_PL	CAA	C	0.5534	0.029	0.4418	0.649	-0.0178	0.002	17.67	---	0	0.739	2	0.1604	Phospholipids in Very Small VLDL	mmol/L	Lipoprotein subclasses	Very small VLDL (average diameter 31.3 nm)	Non-derived	23518	23818	0.0321964	0.0181162	1.12187	0.0221914	0.0149923	0.857536	0.0174956	0.0020626	16.656	rs1043879||rs10903129||rs111941366||rs11249249||rs11802413||rs12027110||rs12027135||rs1293259||rs1293261||rs139604259||rs139898146||rs2375278||rs2375279||rs28513325||rs28695210||rs2982360||rs2986163||rs2986164||rs3091240||rs3091242||rs34002682||rs34006994||rs34054126||rs34596921||rs34791230||rs35065124||rs35148262||rs35176086||rs35225089||rs35568851||rs35945278||rs376477778||rs4518840||rs4649085|…	TRUE	intron_variant	MODIFIER	TMEM57	ENSG00000204178	6.192	0.962728	25747230	rs586178
1_10	23235170	26102056	FALSE	1	25773708	25447217	rs34596921	chr1:25773708_T_TA	ApoB	T	TA	0.4203	0.0354	0.3878	0.8986	0.0211	0.0021	22.64	++-	0	1.236	2	0.2683	Apolipoprotein B	g/l	Apolipoproteins		Non-derived	23439	23739	0.00925932	0.0289127	0.125647	-0.0266641	0.0153214	1.08722	-0.0211707	0.00214629	22.2238	rs1043879||rs10903129||rs111941366||rs11249249||rs11802413||rs12027110||rs12027135||rs1293259||rs1293261||rs139604259||rs139898146||rs2375278||rs2375279||rs28513325||rs2982360||rs2986163||rs2986164||rs3091240||rs3091242||rs34002682||rs34006994||rs34054126||rs34596921||rs34791230||rs35065124||rs35148262||rs35176086||rs35225089||rs35568851||rs35945278||rs376477778||rs4649085||rs55794721||rs586178||…	TRUE	intron_variant	MODIFIER	TMEM57	ENSG00000204178	1.316	0.898732	25747230	rs586178
1_10	23235170	26102056	FALSE	1	25773708	25447217	rs34596921	chr1:25773708_T_TA	ApoB_by_ApoA1	T	TA	0.4203	0.0357	0.3878	0.8986	0.0156	0.0021	13.09	+++	0	1.184	2	0.2572	Apolipoprotein B to Apolipoprotein A1 ratio	ratio	Apolipoproteins		Ratio	23441	23741	-0.00927733	0.028248	0.12925	-0.0314757	0.0150167	1.44276	-0.0153271	0.00211575	12.3618	rs1043879||rs10903129||rs111941366||rs11249249||rs11802413||rs12027110||rs12027135||rs1293259||rs1293261||rs139604259||rs139898146||rs2375278||rs2375279||rs28513325||rs2982360||rs2986163||rs2986164||rs3091240||rs3091242||rs34002682||rs34006994||rs34054126||rs34596921||rs34791230||rs35065124||rs35148262||rs35176086||rs35225089||rs35568851||rs35945278||rs376477778||rs4649085||rs55794721||rs586178||…	TRUE	intron_variant	MODIFIER	TMEM57	ENSG00000204178	1.316	0.898732	25747230	rs586178
1_10	23235170	26102056	FALSE	1	25773708	25447217	rs34596921	chr1:25773708_T_TA	Clinical_LDL_C	T	TA	0.4203	0.0352	0.3878	0.8986	0.0205	0.0021	21.74	++-	22.9	2.594	2	0.5633	Clinical LDL Cholesterol	mmol/L	Cholesterol		Non-derived	23404	23704	0.0254314	0.0289645	0.420292	-0.016797	0.015246	0.567707	-0.0208056	0.00212659	21.8779	rs1043879||rs10903129||rs111941366||rs11249249||rs11802413||rs12027110||rs12027135||rs1293259||rs1293261||rs139604259||rs139898146||rs2375278||rs2375279||rs28513325||rs2982360||rs2986163||rs2986164||rs3091240||rs3091242||rs34002682||rs34006994||rs34054126||rs34596921||rs34791230||rs35065124||rs35148262||rs35176086||rs35225089||rs35568851||rs35945278||rs376477778||rs4649085||rs55794721||rs586178||…	TRUE	intron_variant	MODIFIER	TMEM57	ENSG00000204178	1.316	0.898732	25747230	rs586178
1_10	23235170	26102056	FALSE	1	25773708	25447217	rs34596921	chr1:25773708_T_TA	IDL_TG	T	TA	0.42	0.0338	0.3878	0.8986	0.0134	0.002	10.62	+++	0	0.281	2	0.06107	Triglycerides in IDL	mmol/L	Lipoprotein subclasses	IDL (average diameter 28.6 nm)	Non-derived	23529	23829	-0.00489586	0.028585	0.0634819	-0.0201595	0.0153819	0.721261	-0.0133732	0.0020356	10.2974	rs1043879||rs10903129||rs111941366||rs11249249||rs11802413||rs12027110||rs12027135||rs1293259||rs1293261||rs139604259||rs139898146||rs2375278||rs2375279||rs28513325||rs2982360||rs2986163||rs2986164||rs3091240||rs3091242||rs34002682||rs34006994||rs34054126||rs34596921||rs34791230||rs35065124||rs35148262||rs35176086||rs35225089||rs35568851||rs35945278||rs376477778||rs4649085||rs55794721||rs586178||…	TRUE	intron_variant	MODIFIER	TMEM57	ENSG00000204178	1.316	0.898732	25747230	rs586178
1_10	23235170	26102056	FALSE	1	25773708	25447217	rs34596921	chr1:25773708_T_TA	LA	T	TA	0.4202	0.0346	0.3878	0.8986	0.0188	0.0021	18.89	+++	0	0.412	2	0.08951	Linoleic Acid	mmol/L	Fatty acids		Non-derived	23449	23749	-0.000269355	0.0290098	0.00322933	-0.0179506	0.0153052	0.618239	-0.0188776	0.00209589	18.6741	rs1043879||rs10903129||rs111941366||rs11249249||rs11802413||rs12027110||rs12027135||rs1293259||rs1293261||rs139604259||rs139898146||rs2375278||rs2375279||rs28513325||rs2982360||rs2986163||rs2986164||rs3091240||rs3091242||rs34002682||rs34006994||rs34054126||rs34596921||rs34791230||rs35065124||rs35148262||rs35176086||rs35225089||rs35568851||rs35945278||rs376477778||rs4649085||rs55794721||rs586178||…	TRUE	intron_variant	MODIFIER	TMEM57	ENSG00000204178	1.316	0.898732	25747230	rs586178
1_10	23235170	26102056	FALSE	1	25773708	25447217	rs34596921	chr1:25773708_T_TA	LDL_C	T	TA	0.4203	0.0352	0.3878	0.8986	0.0208	0.0021	22.36	++-	15.6	2.369	2	0.5144	LDL Cholesterol	mmol/L	Cholesterol		Composite	23405	23705	0.0235278	0.0289766	0.380055	-0.0194495	0.0152944	0.69146	-0.0211094	0.00213242	22.3776	rs1043879||rs10903129||rs111941366||rs11249249||rs11802413||rs12027110||rs12027135||rs1293259||rs1293261||rs139604259||rs139898146||rs2375278||rs2375279||rs28513325||rs2982360||rs2986163||rs2986164||rs3091240||rs3091242||rs34002682||rs34006994||rs34054126||rs34596921||rs34791230||rs35065124||rs35148262||rs35176086||rs35225089||rs35568851||rs35945278||rs376477778||rs4649085||rs55794721||rs586178||…	TRUE	intron_variant	MODIFIER	TMEM57	ENSG00000204178	1.316	0.898732	25747230	rs586178
1_10	23235170	26102056	FALSE	1	25773708	25447217	rs34596921	chr1:25773708_T_TA	LDL_CE	T	TA	0.4203	0.0353	0.3878	0.8986	0.0205	0.0021	21.57	++-	0	1.929	2	0.4188	Cholesteryl Esters in LDL	mmol/L	Cholesteryl esters		Composite	23417	23717	0.0196014	0.0289696	0.302206	-0.0204022	0.0153217	0.737564	-0.0207378	0.00213885	21.5027	rs1043879||rs10903129||rs111941366||rs11249249||rs11802413||rs12027110||rs12027135||rs1293259||rs1293261||rs139604259||rs139898146||rs2375278||rs2375279||rs28513325||rs2982360||rs2986163||rs2986164||rs3091240||rs3091242||rs34002682||rs34006994||rs34054126||rs34596921||rs34791230||rs35065124||rs35148262||rs35176086||rs35225089||rs35568851||rs35945278||rs376477778||rs4649085||rs55794721||rs586178||…	TRUE	intron_variant	MODIFIER	TMEM57	ENSG00000204178	1.316	0.898732	25747230	rs586178
1_10	23235170	26102056	FALSE	1	25773708	25447217	rs34596921	chr1:25773708_T_TA	LDL_FC	T	TA	0.4203	0.0349	0.3878	0.8986	0.0208	0.0021	22.77	++-	48.2	3.863	2	0.8389	Free Cholesterol in LDL	mmol/L	Free cholesterol		Composite	23421	23721	0.0346226	0.0289553	0.634879	-0.0147453	0.015227	0.477732	-0.0212289	0.0021092	23.1025	rs1043879||rs10903129||rs111941366||rs11249249||rs11802413||rs12027110||rs12027135||rs1293259||rs1293261||rs139604259||rs139898146||rs2375278||rs2375279||rs28513325||rs2982360||rs2986163||rs2986164||rs3091240||rs3091242||rs34002682||rs34006994||rs34054126||rs34596921||rs34791230||rs35065124||rs35148262||rs35176086||rs35225089||rs35568851||rs35945278||rs376477778||rs4649085||rs55794721||rs586178||…	TRUE	intron_variant	MODIFIER	TMEM57	ENSG00000204178	1.316	0.898732	25747230	rs586178
1_10	23235170	26102056	FALSE	1	25773708	25447217	rs34596921	chr1:25773708_T_TA	LDL_L	T	TA	0.4203	0.0352	0.3878	0.8986	0.0207	0.0021	21.99	++-	8.6	2.189	2	0.4753	Total Lipids in LDL	mmol/L	Total lipids		Composite	23425	23725	0.022001	0.028978	0.348998	-0.0197142	0.0153147	0.703339	-0.0209456	0.0021355	21.9842	rs1043879||rs10903129||rs111941366||rs11249249||rs11802413||rs12027110||rs12027135||rs1293259||rs1293261||rs139604259||rs139898146||rs2375278||rs2375279||rs28513325||rs2982360||rs2986163||rs2986164||rs3091240||rs3091242||rs34002682||rs34006994||rs34054126||rs34596921||rs34791230||rs35065124||rs35148262||rs35176086||rs35225089||rs35568851||rs35945278||rs376477778||rs4649085||rs55794721||rs586178||…	TRUE	intron_variant	MODIFIER	TMEM57	ENSG00000204178	1.316	0.898732	25747230	rs586178
1_10	23235170	26102056	FALSE	1	25773708	25447217	rs34596921	chr1:25773708_T_TA	LDL_P	T	TA	0.4203	0.0354	0.3878	0.8986	0.0217	0.0021	23.82	++-	0	1.366	2	0.2966	Concentration of LDL Particles	mmol/L	Lipoprotein particle concentrations		Composite	23429	23729	0.00982058	0.0288897	0.134359	-0.0281211	0.0153261	1.177	-0.0217301	0.00214654	23.3609	rs1043879||rs10903129||rs111941366||rs11249249||rs11802413||rs12027110||rs12027135||rs1293259||rs1293261||rs139604259||rs139898146||rs2375278||rs2375279||rs28513325||rs2982360||rs2986163||rs2986164||rs3091240||rs3091242||rs34002682||rs34006994||rs34054126||rs34596921||rs34791230||rs35065124||rs35148262||rs35176086||rs35225089||rs35568851||rs35945278||rs376477778||rs4649085||rs55794721||rs586178||…	TRUE	intron_variant	MODIFIER	TMEM57	ENSG00000204178	1.316	0.898732	25747230	rs586178
1_10	23235170	26102056	FALSE	1	25773708	25447217	rs34596921	chr1:25773708_T_TA	LDL_PL	T	TA	0.4203	0.0353	0.3878	0.8986	0.0203	0.0021	21.22	++-	10	2.221	2	0.4823	Phospholipids in LDL	mmol/L	Phospholipids		Composite	23413	23713	0.022562	0.028948	0.360768	-0.0184958	0.0152948	0.64483	-0.0205605	0.00213359	21.2515	rs1043879||rs10903129||rs111941366||rs11249249||rs11802413||rs12027110||rs12027135||rs1293259||rs1293261||rs139604259||rs139898146||rs2375278||rs2375279||rs28513325||rs2982360||rs2986163||rs2986164||rs3091240||rs3091242||rs34002682||rs34006994||rs34054126||rs34596921||rs34791230||rs35065124||rs35148262||rs35176086||rs35225089||rs35568851||rs35945278||rs376477778||rs4649085||rs55794721||rs586178||…	TRUE	intron_variant	MODIFIER	TMEM57	ENSG00000204178	1.316	0.898732	25747230	rs586178
1_10	23235170	26102056	FALSE	1	25773708	25447217	rs34596921	chr1:25773708_T_TA	LDL_TG	T	TA	0.4201	0.0341	0.3878	0.8986	0.0137	0.002	10.7	+++	0	0.421	2	0.09141	Triglycerides in LDL	mmol/L	Triglycerides		Composite	23409	23709	-0.000502231	0.0287253	0.00610082	-0.0207554	0.0154287	0.748249	-0.013644	0.00206618	10.3962	rs1043879||rs10903129||rs111941366||rs11249249||rs11802413||rs12027110||rs12027135||rs1293259||rs1293261||rs139604259||rs139898146||rs2375278||rs2375279||rs28513325||rs2982360||rs2986163||rs2986164||rs3091240||rs3091242||rs34002682||rs34006994||rs34054126||rs34596921||rs34791230||rs35065124||rs35148262||rs35176086||rs35225089||rs35568851||rs35945278||rs376477778||rs4649085||rs55794721||rs586178||…	TRUE	intron_variant	MODIFIER	TMEM57	ENSG00000204178	1.316	0.898732	25747230	rs586178
1_10	23235170	26102056	FALSE	1	25773708	25447217	rs34596921	chr1:25773708_T_TA	L_LDL_C	T	TA	0.4203	0.035	0.3878	0.8986	0.0211	0.0021	23.26	++-	39	3.278	2	0.7118	Cholesterol in Large LDL	mmol/L	Lipoprotein subclasses	Large LDL (average diameter 25.5 nm)	Composite	23533	23833	0.0305023	0.0290002	0.533291	-0.0167821	0.0152444	0.567106	-0.0214755	0.00211622	23.471	rs1043879||rs10903129||rs111941366||rs11249249||rs11802413||rs12027110||rs12027135||rs1293259||rs1293261||rs139604259||rs139898146||rs2375278||rs2375279||rs28513325||rs2982360||rs2986163||rs2986164||rs3091240||rs3091242||rs34002682||rs34006994||rs34054126||rs34596921||rs34791230||rs35065124||rs35148262||rs35176086||rs35225089||rs35568851||rs35945278||rs376477778||rs4649085||rs55794721||rs586178||…	TRUE	intron_variant	MODIFIER	TMEM57	ENSG00000204178	1.316	0.898732	25747230	rs586178
1_10	23235170	26102056	FALSE	1	25773708	25447217	rs34596921	chr1:25773708_T_TA	L_LDL_CE	T	TA	0.4203	0.0351	0.3878	0.8986	0.021	0.0021	22.92	++-	30	2.858	2	0.6207	Cholesteryl Esters in Large LDL	mmol/L	Lipoprotein subclasses	Large LDL (average diameter 25.5 nm)	Non-derived	23534	23834	0.0275408	0.0290023	0.465577	-0.0182265	0.0152683	0.633433	-0.0213292	0.00212235	23.036	rs1043879||rs10903129||rs111941366||rs11249249||rs11802413||rs12027110||rs12027135||rs1293259||rs1293261||rs139604259||rs139898146||rs2375278||rs2375279||rs28513325||rs2982360||rs2986163||rs2986164||rs3091240||rs3091242||rs34002682||rs34006994||rs34054126||rs34596921||rs34791230||rs35065124||rs35148262||rs35176086||rs35225089||rs35568851||rs35945278||rs376477778||rs4649085||rs55794721||rs586178||…	TRUE	intron_variant	MODIFIER	TMEM57	ENSG00000204178	1.316	0.898732	25747230	rs586178
1_10	23235170	26102056	FALSE	1	25773708	25447217	rs34596921	chr1:25773708_T_TA	L_LDL_CE_pct	T	TA	0.4202	0.035	0.3878	0.8986	0.0136	0.0021	9.9	++-	0	0.866	2	0.188	Cholesteryl Esters to Total Lipids in Large LDL percentage	%	Relative lipoprotein lipid concentrations	Large LDL ratios	Percentage	23616	23916	0.00614985	0.0290034	0.0798366	-0.0233839	0.0154893	0.882313	-0.0134745	0.00213235	9.57979	rs1043879||rs10903129||rs111941366||rs11249249||rs11802413||rs12027110||rs12027135||rs1293259||rs1293261||rs139604259||rs139898146||rs2375278||rs2375279||rs28513325||rs2982360||rs2986163||rs2986164||rs3091240||rs3091242||rs34002682||rs34006994||rs34054126||rs34596921||rs34791230||rs35065124||rs35148262||rs35176086||rs35225089||rs35568851||rs35945278||rs376477778||rs4649085||rs55794721||rs586178||…	TRUE	intron_variant	MODIFIER	TMEM57	ENSG00000204178	1.316	0.898732	25747230	rs586178
1_10	23235170	26102056	FALSE	1	25773708	25447217	rs34596921	chr1:25773708_T_TA	L_LDL_L	T	TA	0.4203	0.0351	0.3878	0.8986	0.0209	0.0021	22.73	++-	32.2	2.948	2	0.6401	Total Lipids in Large LDL	mmol/L	Lipoprotein subclasses	Large LDL (average diameter 25.5 nm)	Composite	23531	23831	0.0281733	0.0290098	0.479561	-0.0171628	0.0152619	0.583732	-0.0212433	0.00212067	22.8926	rs1043879||rs10903129||rs111941366||rs11249249||rs11802413||rs12027110||rs12027135||rs1293259||rs1293261||rs139604259||rs139898146||rs2375278||rs2375279||rs28513325||rs2982360||rs2986163||rs2986164||rs3091240||rs3091242||rs34002682||rs34006994||rs34054126||rs34596921||rs34791230||rs35065124||rs35148262||rs35176086||rs35225089||rs35568851||rs35945278||rs376477778||rs4649085||rs55794721||rs586178||…	TRUE	intron_variant	MODIFIER	TMEM57	ENSG00000204178	1.316	0.898732	25747230	rs586178
1_10	23235170	26102056	FALSE	1	25773708	25447217	rs34596921	chr1:25773708_T_TA	L_LDL_P	T	TA	0.4203	0.0354	0.3878	0.8986	0.022	0.0021	24.64	++-	0	1.709	2	0.3711	Concentration of Large LDL Particles	mmol/L	Lipoprotein subclasses	Large LDL (average diameter 25.5 nm)	Non-derived	23530	23830	0.0141768	0.028877	0.205184	-0.0276988	0.0153057	1.15279	-0.0220709	0.00213849	24.2459	rs1043879||rs10903129||rs111941366||rs11249249||rs11802413||rs12027110||rs12027135||rs1293259||rs1293261||rs139604259||rs139898146||rs2375278||rs2375279||rs28513325||rs2982360||rs2986163||rs2986164||rs3091240||rs3091242||rs34002682||rs34006994||rs34054126||rs34596921||rs34791230||rs35065124||rs35148262||rs35176086||rs35225089||rs35568851||rs35945278||rs376477778||rs4649085||rs55794721||rs586178||…	TRUE	intron_variant	MODIFIER	TMEM57	ENSG00000204178	1.316	0.898732	25747230	rs586178
1_10	23235170	26102056	FALSE	1	25773708	25447217	rs34596921	chr1:25773708_T_TA	L_LDL_PL	T	TA	0.4203	0.0351	0.3878	0.8986	0.02	0.0021	20.8	++-	22.8	2.591	2	0.5626	Phospholipids in Large LDL	mmol/L	Lipoprotein subclasses	Large LDL (average diameter 25.5 nm)	Non-derived	23532	23832	0.0255829	0.0289926	0.42301	-0.0153121	0.0152344	0.501899	-0.0203309	0.00212403	20.979	rs1043879||rs10903129||rs111941366||rs11249249||rs11802413||rs12027110||rs12027135||rs1293259||rs1293261||rs139604259||rs139898146||rs2375278||rs2375279||rs28513325||rs2982360||rs2986163||rs2986164||rs3091240||rs3091242||rs34002682||rs34006994||rs34054126||rs34596921||rs34791230||rs35065124||rs35148262||rs35176086||rs35225089||rs35568851||rs35945278||rs376477778||rs4649085||rs55794721||rs586178||…	TRUE	intron_variant	MODIFIER	TMEM57	ENSG00000204178	1.316	0.898732	25747230	rs586178
1_10	23235170	26102056	FALSE	1	25773708	25447217	rs34596921	chr1:25773708_T_TA	L_LDL_PL_pct	T	TA	0.4201	0.034	0.3878	0.8986	-0.0133	0.0021	9.92	--+	0	1.349	2	0.293	Phospholipids to Total Lipids in Large LDL percentage	%	Relative lipoprotein lipid concentrations	Large LDL ratios	Percentage	23614	23914	-0.0195767	0.0292996	0.29754	0.0179463	0.0155536	0.604553	0.0133666	0.00208715	9.82067	rs1043879||rs10903129||rs111941366||rs11249249||rs11802413||rs12027110||rs12027135||rs1293259||rs1293261||rs139604259||rs139898146||rs2375278||rs2375279||rs28513325||rs2982360||rs2986163||rs2986164||rs3091240||rs3091242||rs34002682||rs34006994||rs34054126||rs34596921||rs34791230||rs35065124||rs35148262||rs35176086||rs35225089||rs35568851||rs35945278||rs376477778||rs4649085||rs55794721||rs586178||…	TRUE	intron_variant	MODIFIER	TMEM57	ENSG00000204178	1.316	0.898732	25747230	rs586178
1_10	23235170	26102056	FALSE	1	25773708	25447217	rs34596921	chr1:25773708_T_TA	L_LDL_TG	T	TA	0.4201	0.034	0.3878	0.8986	0.0143	0.002	11.69	++-	0	0.68	2	0.1476	Triglycerides in Large LDL	mmol/L	Lipoprotein subclasses	Large LDL (average diameter 25.5 nm)	Non-derived	23536	23836	0.00653706	0.0287578	0.0860911	-0.0203701	0.0154285	0.728766	-0.0143302	0.00206158	11.4407	rs1043879||rs10903129||rs111941366||rs11249249||rs11802413||rs12027110||rs12027135||rs1293259||rs1293261||rs139604259||rs139898146||rs2375278||rs2375279||rs28513325||rs2982360||rs2986163||rs2986164||rs3091240||rs3091242||rs34002682||rs34006994||rs34054126||rs34596921||rs34791230||rs35065124||rs35148262||rs35176086||rs35225089||rs35568851||rs35945278||rs376477778||rs4649085||rs55794721||rs586178||…	TRUE	intron_variant	MODIFIER	TMEM57	ENSG00000204178	1.316	0.898732	25747230	rs586178
1_10	23235170	26102056	FALSE	1	25773708	25447217	rs34596921	chr1:25773708_T_TA	M_LDL_C	T	TA	0.4203	0.0355	0.3878	0.8986	0.0189	0.0021	18.3	++-	0	1.124	2	0.2441	Cholesterol in Medium LDL	mmol/L	Lipoprotein subclasses	Medium LDL (average diameter 23 nm)	Composite	23540	23840	0.0113051	0.0288879	0.157676	-0.0213941	0.0153487	0.786859	-0.0190418	0.00214967	18.0892	rs1043879||rs10903129||rs111941366||rs11249249||rs11802413||rs12027110||rs12027135||rs1293259||rs1293261||rs139604259||rs139898146||rs2375278||rs2375279||rs28513325||rs2982360||rs2986163||rs2986164||rs3091240||rs3091242||rs34002682||rs34006994||rs34054126||rs34596921||rs34791230||rs35065124||rs35148262||rs35176086||rs35225089||rs35568851||rs35945278||rs376477778||rs4649085||rs55794721||rs586178||…	TRUE	intron_variant	MODIFIER	TMEM57	ENSG00000204178	1.316	0.898732	25747230	rs586178
1_10	23235170	26102056	FALSE	1	25773708	25447217	rs34596921	chr1:25773708_T_TA	M_LDL_CE	T	TA	0.4203	0.0355	0.3878	0.8986	0.0181	0.0021	16.71	++-	0	0.607	2	0.1317	Cholesteryl Esters in Medium LDL	mmol/L	Lipoprotein subclasses	Medium LDL (average diameter 23 nm)	Non-derived	23541	23841	0.0032688	0.0288695	0.0410297	-0.0218268	0.0153615	0.808684	-0.0181107	0.0021527	16.3983	rs1043879||rs10903129||rs111941366||rs11249249||rs11802413||rs12027110||rs12027135||rs1293259||rs1293261||rs139604259||rs139898146||rs2375278||rs2375279||rs28513325||rs2982360||rs2986163||rs2986164||rs3091240||rs3091242||rs34002682||rs34006994||rs34054126||rs34596921||rs34791230||rs35065124||rs35148262||rs35176086||rs35225089||rs35568851||rs35945278||rs376477778||rs4649085||rs55794721||rs586178||…	TRUE	intron_variant	MODIFIER	TMEM57	ENSG00000204178	1.316	0.898732	25747230	rs586178
1_10	23235170	26102056	FALSE	1	25773708	25447217	rs34596921	chr1:25773708_T_TA	M_LDL_FC	T	TA	0.4203	0.0352	0.3878	0.8986	0.0199	0.0021	20.52	++-	35.7	3.111	2	0.6755	Free Cholesterol in Medium LDL	mmol/L	Lipoprotein subclasses	Medium LDL (average diameter 23 nm)	Non-derived	23542	23842	0.0309017	0.028909	0.545001	-0.0187296	0.0152745	0.657338	-0.0201759	0.00212705	20.6171	rs1043879||rs10903129||rs111941366||rs11249249||rs11802413||rs12027110||rs12027135||rs1293259||rs1293261||rs139604259||rs139898146||rs2375278||rs2375279||rs28513325||rs2982360||rs2986163||rs2986164||rs3091240||rs3091242||rs34002682||rs34006994||rs34054126||rs34596921||rs34791230||rs35065124||rs35148262||rs35176086||rs35225089||rs35568851||rs35945278||rs376477778||rs4649085||rs55794721||rs586178||…	TRUE	intron_variant	MODIFIER	TMEM57	ENSG00000204178	1.316	0.898732	25747230	rs586178
1_10	23235170	26102056	FALSE	1	25773708	25447217	rs34596921	chr1:25773708_T_TA	M_LDL_L	T	TA	0.4203	0.0354	0.3878	0.8986	0.0188	0.0021	18.16	++-	0	1.138	2	0.2471	Total Lipids in Medium LDL	mmol/L	Lipoprotein subclasses	Medium LDL (average diameter 23 nm)	Composite	23538	23838	0.0114757	0.0288824	0.160441	-0.0216696	0.0153575	0.80068	-0.0189455	0.00214855	17.9328	rs1043879||rs10903129||rs111941366||rs11249249||rs11802413||rs12027110||rs12027135||rs1293259||rs1293261||rs139604259||rs139898146||rs2375278||rs2375279||rs28513325||rs2982360||rs2986163||rs2986164||rs3091240||rs3091242||rs34002682||rs34006994||rs34054126||rs34596921||rs34791230||rs35065124||rs35148262||rs35176086||rs35225089||rs35568851||rs35945278||rs376477778||rs4649085||rs55794721||rs586178||…	TRUE	intron_variant	MODIFIER	TMEM57	ENSG00000204178	1.316	0.898732	25747230	rs586178
1_10	23235170	26102056	FALSE	1	25773708	25447217	rs34596921	chr1:25773708_T_TA	M_LDL_P	T	TA	0.4203	0.0356	0.3878	0.8986	0.0192	0.0021	18.64	++-	0	0.557	2	0.1209	Concentration of Medium LDL Particles	mmol/L	Lipoprotein subclasses	Medium LDL (average diameter 23 nm)	Non-derived	23537	23837	0.00047733	0.0289634	0.00574837	-0.0239419	0.0153624	0.92401	-0.0192101	0.00215992	18.2291	rs1043879||rs10903129||rs111941366||rs11249249||rs11802413||rs12027110||rs12027135||rs1293259||rs1293261||rs139604259||rs139898146||rs2375278||rs2375279||rs28513325||rs2982360||rs2986163||rs2986164||rs3091240||rs3091242||rs34002682||rs34006994||rs34054126||rs34596921||rs34791230||rs35065124||rs35148262||rs35176086||rs35225089||rs35568851||rs35945278||rs376477778||rs4649085||rs55794721||rs586178||…	TRUE	intron_variant	MODIFIER	TMEM57	ENSG00000204178	1.316	0.898732	25747230	rs586178
1_10	23235170	26102056	FALSE	1	25773708	25447217	rs34596921	chr1:25773708_T_TA	M_LDL_PL	T	TA	0.4203	0.0354	0.3878	0.8986	0.0189	0.0021	18.39	++-	0	1.526	2	0.3313	Phospholipids in Medium LDL	mmol/L	Lipoprotein subclasses	Medium LDL (average diameter 23 nm)	Non-derived	23539	23839	0.0164872	0.0288459	0.245943	-0.0207339	0.0153431	0.753054	-0.0190705	0.00214272	18.2534	rs1043879||rs10903129||rs111941366||rs11249249||rs11802413||rs12027110||rs12027135||rs1293259||rs1293261||rs139604259||rs139898146||rs2375278||rs2375279||rs28513325||rs2982360||rs2986163||rs2986164||rs3091240||rs3091242||rs34002682||rs34006994||rs34054126||rs34596921||rs34791230||rs35065124||rs35148262||rs35176086||rs35225089||rs35568851||rs35945278||rs376477778||rs4649085||rs55794721||rs586178||…	TRUE	intron_variant	MODIFIER	TMEM57	ENSG00000204178	1.316	0.898732	25747230	rs586178
1_10	23235170	26102056	FALSE	1	25773708	25447217	rs34596921	chr1:25773708_T_TA	M_LDL_TG	T	TA	0.4201	0.0341	0.3878	0.8986	0.0132	0.002	9.99	+++	0	0.314	2	0.06823	Triglycerides in Medium LDL	mmol/L	Lipoprotein subclasses	Medium LDL (average diameter 23 nm)	Non-derived	23543	23843	-0.00736697	0.0287127	0.0982658	-0.02119	0.0154111	0.771764	-0.0130657	0.00206284	9.6213	rs1043879||rs10903129||rs111941366||rs11249249||rs11802413||rs12027110||rs12027135||rs1293259||rs1293261||rs139604259||rs139898146||rs2375278||rs2375279||rs28513325||rs2982360||rs2986163||rs2986164||rs3091240||rs3091242||rs34002682||rs34006994||rs34054126||rs34596921||rs34791230||rs35065124||rs35148262||rs35176086||rs35225089||rs35568851||rs35945278||rs376477778||rs4649085||rs55794721||rs586178||…	TRUE	intron_variant	MODIFIER	TMEM57	ENSG00000204178	1.316	0.898732	25747230	rs586178
1_10	23235170	26102056	FALSE	1	25773708	25447217	rs34596921	chr1:25773708_T_TA	M_VLDL_C	T	TA	0.4203	0.0355	0.3878	0.8986	0.0218	0.0021	24.21	++-	0	1.171	2	0.2543	Cholesterol in Medium VLDL	mmol/L	Lipoprotein subclasses	Medium VLDL (average diameter 44.5 nm)	Composite	23505	23805	0.00331722	0.0289117	0.0416014	-0.0316771	0.0152994	1.41558	-0.0217936	0.00214525	23.5198	rs1043879||rs10903129||rs111941366||rs11249249||rs11802413||rs12027110||rs12027135||rs1293259||rs1293261||rs139604259||rs139898146||rs2375278||rs2375279||rs28513325||rs2982360||rs2986163||rs2986164||rs3091240||rs3091242||rs34002682||rs34006994||rs34054126||rs34596921||rs34791230||rs35065124||rs35148262||rs35176086||rs35225089||rs35568851||rs35945278||rs376477778||rs4649085||rs55794721||rs586178||…	TRUE	intron_variant	MODIFIER	TMEM57	ENSG00000204178	1.316	0.898732	25747230	rs586178
1_10	23235170	26102056	FALSE	1	25773708	25447217	rs34596921	chr1:25773708_T_TA	M_VLDL_CE	T	TA	0.4203	0.0352	0.3878	0.8986	0.0224	0.0021	25.83	++-	0	1.704	2	0.37	Cholesteryl Esters in Medium VLDL	mmol/L	Lipoprotein subclasses	Medium VLDL (average diameter 44.5 nm)	Non-derived	23506	23806	0.0140265	0.0289654	0.201896	-0.0276825	0.0152321	1.16015	-0.0224935	0.00212639	25.425	rs1043879||rs10903129||rs111941366||rs11249249||rs11802413||rs12027110||rs12027135||rs1293259||rs1293261||rs139604259||rs139898146||rs2375278||rs2375279||rs28513325||rs2982360||rs2986163||rs2986164||rs3091240||rs3091242||rs34002682||rs34006994||rs34054126||rs34596921||rs34791230||rs35065124||rs35148262||rs35176086||rs35225089||rs35568851||rs35945278||rs376477778||rs4649085||rs55794721||rs586178||…	TRUE	intron_variant	MODIFIER	TMEM57	ENSG00000204178	1.316	0.898732	25747230	rs586178
1_10	23235170	26102056	FALSE	1	25773708	25447217	rs34596921	chr1:25773708_T_TA	M_VLDL_FC	T	TA	0.4203	0.0356	0.3878	0.8986	0.0197	0.0021	19.6	+++	0	0.574	2	0.1246	Free Cholesterol in Medium VLDL	mmol/L	Lipoprotein subclasses	Medium VLDL (average diameter 44.5 nm)	Non-derived	23507	23807	-0.0126272	0.0288259	0.179568	-0.0306039	0.0153494	1.33561	-0.0194939	0.00215594	18.8128	rs1043879||rs10903129||rs111941366||rs11249249||rs11802413||rs12027110||rs12027135||rs1293259||rs1293261||rs139604259||rs139898146||rs2375278||rs2375279||rs28513325||rs2982360||rs2986163||rs2986164||rs3091240||rs3091242||rs34002682||rs34006994||rs34054126||rs34596921||rs34791230||rs35065124||rs35148262||rs35176086||rs35225089||rs35568851||rs35945278||rs376477778||rs4649085||rs55794721||rs586178||…	TRUE	intron_variant	MODIFIER	TMEM57	ENSG00000204178	1.316	0.898732	25747230	rs586178
1_10	23235170	26102056	FALSE	1	25773708	25447217	rs34596921	chr1:25773708_T_TA	M_VLDL_L	T	TA	0.4202	0.0354	0.3878	0.8986	0.016	0.0021	13.48	+++	0	0.727	2	0.1579	Total Lipids in Medium VLDL	mmol/L	Lipoprotein subclasses	Medium VLDL (average diameter 44.5 nm)	Composite	23503	23803	-0.0340308	0.0286228	0.629926	-0.0246154	0.0153272	0.965477	-0.0157447	0.00213724	12.7577	rs1043879||rs10903129||rs111941366||rs11249249||rs11802413||rs12027110||rs12027135||rs1293259||rs1293261||rs139604259||rs139898146||rs2375278||rs2375279||rs28513325||rs2982360||rs2986163||rs2986164||rs3091240||rs3091242||rs34002682||rs34006994||rs34054126||rs34596921||rs34791230||rs35065124||rs35148262||rs35176086||rs35225089||rs35568851||rs35945278||rs376477778||rs4649085||rs55794721||rs586178||…	TRUE	intron_variant	MODIFIER	TMEM57	ENSG00000204178	1.316	0.898732	25747230	rs586178
1_10	23235170	26102056	FALSE	1	25773708	25447217	rs34596921	chr1:25773708_T_TA	M_VLDL_P	T	TA	0.4203	0.0356	0.3878	0.8986	0.0177	0.0021	16.14	+++	0	0.58	2	0.126	Concentration of Medium VLDL Particles	mmol/L	Lipoprotein subclasses	Medium VLDL (average diameter 44.5 nm)	Non-derived	23502	23802	-0.0255428	0.0287383	0.427006	-0.0284731	0.0153389	1.19781	-0.0174579	0.00215007	15.3303	rs1043879||rs10903129||rs111941366||rs11249249||rs11802413||rs12027110||rs12027135||rs1293259||rs1293261||rs139604259||rs139898146||rs2375278||rs2375279||rs28513325||rs2982360||rs2986163||rs2986164||rs3091240||rs3091242||rs34002682||rs34006994||rs34054126||rs34596921||rs34791230||rs35065124||rs35148262||rs35176086||rs35225089||rs35568851||rs35945278||rs376477778||rs4649085||rs55794721||rs586178||…	TRUE	intron_variant	MODIFIER	TMEM57	ENSG00000204178	1.316	0.898732	25747230	rs586178
1_10	23235170	26102056	FALSE	1	25773708	25447217	rs34596921	chr1:25773708_T_TA	M_VLDL_PL	T	TA	0.4203	0.0356	0.3878	0.8986	0.0183	0.0021	17.13	+++	0	0.478	2	0.1039	Phospholipids in Medium VLDL	mmol/L	Lipoprotein subclasses	Medium VLDL (average diameter 44.5 nm)	Non-derived	23504	23804	-0.019017	0.0287247	0.294185	-0.0287891	0.015344	1.21737	-0.0180805	0.00215176	16.3601	rs1043879||rs10903129||rs111941366||rs11249249||rs11802413||rs12027110||rs12027135||rs1293259||rs1293261||rs139604259||rs139898146||rs2375278||rs2375279||rs28513325||rs2982360||rs2986163||rs2986164||rs3091240||rs3091242||rs34002682||rs34006994||rs34054126||rs34596921||rs34791230||rs35065124||rs35148262||rs35176086||rs35225089||rs35568851||rs35945278||rs376477778||rs4649085||rs55794721||rs586178||…	TRUE	intron_variant	MODIFIER	TMEM57	ENSG00000204178	1.316	0.898732	25747230	rs586178
1_10	23235170	26102056	FALSE	1	25773708	25447217	rs34596921	chr1:25773708_T_TA	Omega_3	T	TA	0.4202	0.0339	0.3878	0.8986	0.0131	0.002	10.65	+++	0	0.303	2	0.06577	Omega-3 Fatty Acids	mmol/L	Fatty acids		Non-derived	23444	23744	-0.0159861	0.0280745	0.244832	-0.00520708	0.0146557	0.141241	-0.0131986	0.00197675	10.6126	rs1043879||rs10903129||rs111941366||rs11249249||rs11802413||rs12027110||rs12027135||rs1293259||rs1293261||rs139604259||rs139898146||rs2375278||rs2375279||rs28513325||rs2982360||rs2986163||rs2986164||rs3091240||rs3091242||rs34002682||rs34006994||rs34054126||rs34596921||rs34791230||rs35065124||rs35148262||rs35176086||rs35225089||rs35568851||rs35945278||rs376477778||rs4649085||rs55794721||rs586178||…	TRUE	intron_variant	MODIFIER	TMEM57	ENSG00000204178	1.316	0.898732	25747230	rs586178
1_10	23235170	26102056	FALSE	1	25773708	25447217	rs34596921	chr1:25773708_T_TA	Omega_6	T	TA	0.4202	0.0344	0.3878	0.8986	0.0194	0.0021	20.29	++-	0	0.818	2	0.1777	Omega-6 Fatty Acids	mmol/L	Fatty acids		Non-derived	23445	23745	0.00505436	0.029063	0.0645252	-0.0145752	0.0153023	0.467433	-0.0196169	0.00208668	20.2672	rs1043879||rs10903129||rs111941366||rs11249249||rs11802413||rs12027110||rs12027135||rs1293259||rs1293261||rs139604259||rs139898146||rs2375278||rs2375279||rs28513325||rs2982360||rs2986163||rs2986164||rs3091240||rs3091242||rs34002682||rs34006994||rs34054126||rs34596921||rs34791230||rs35065124||rs35148262||rs35176086||rs35225089||rs35568851||rs35945278||rs376477778||rs4649085||rs55794721||rs586178||…	TRUE	intron_variant	MODIFIER	TMEM57	ENSG00000204178	1.316	0.898732	25747230	rs586178
1_10	23235170	26102056	FALSE	1	25773708	25447217	rs34596921	chr1:25773708_T_TA	PUFA	T	TA	0.4202	0.0341	0.3878	0.8986	0.0198	0.002	21.45	++-	0	0.939	2	0.2038	Polyunsaturated Fatty Acids	mmol/L	Fatty acids		Composite	23446	23746	0.00692559	0.0291418	0.0903628	-0.0153929	0.0153306	0.50121	-0.0200572	0.00207276	21.4209	rs1043879||rs10903129||rs111941366||rs11249249||rs11802413||rs12027110||rs12027135||rs1293259||rs1293261||rs139604259||rs139898146||rs2375278||rs2375279||rs28513325||rs2982360||rs2986163||rs2986164||rs3091240||rs3091242||rs34002682||rs34006994||rs34054126||rs34596921||rs34791230||rs35065124||rs35148262||rs35176086||rs35225089||rs35568851||rs35945278||rs376477778||rs4649085||rs55794721||rs586178||…	TRUE	intron_variant	MODIFIER	TMEM57	ENSG00000204178	1.316	0.898732	25747230	rs586178
1_10	23235170	26102056	FALSE	1	25773708	25447217	rs34596921	chr1:25773708_T_TA	Remnant_C	T	TA	0.4203	0.0354	0.3878	0.8986	0.0201	0.0021	20.62	++-	0	0.83	2	0.1803	Remnant Cholesterol (Non-HDL, Non-LDL -Cholesterol)	mmol/L	Cholesterol		Composite	23402	23702	0.00624807	0.0289582	0.0813545	-0.0206805	0.0152751	0.755038	-0.0201837	0.00214003	20.3932	rs1043879||rs10903129||rs111941366||rs11249249||rs11802413||rs12027110||rs12027135||rs1293259||rs1293261||rs139604259||rs139898146||rs2375278||rs2375279||rs28513325||rs2982360||rs2986163||rs2986164||rs3091240||rs3091242||rs34002682||rs34006994||rs34054126||rs34596921||rs34791230||rs35065124||rs35148262||rs35176086||rs35225089||rs35568851||rs35945278||rs376477778||rs4649085||rs55794721||rs586178||…	TRUE	intron_variant	MODIFIER	TMEM57	ENSG00000204178	1.316	0.898732	25747230	rs586178
1_10	23235170	26102056	FALSE	1	25773708	25447217	rs34596921	chr1:25773708_T_TA	S_LDL_C	T	TA	0.4203	0.0355	0.3878	0.8986	0.0204	0.0021	21.29	++-	0	1.563	2	0.3395	Cholesterol in Small LDL	mmol/L	Lipoprotein subclasses	Small LDL (average diameter 18.7 nm)	Composite	23547	23847	0.0150628	0.0288564	0.220637	-0.0237465	0.0153153	0.917147	-0.0205611	0.00214464	21.0432	rs1043879||rs10903129||rs111941366||rs11249249||rs11802413||rs12027110||rs12027135||rs1293259||rs1293261||rs139604259||rs139898146||rs2375278||rs2375279||rs28513325||rs2982360||rs2986163||rs2986164||rs3091240||rs3091242||rs34002682||rs34006994||rs34054126||rs34596921||rs34791230||rs35065124||rs35148262||rs35176086||rs35225089||rs35568851||rs35945278||rs376477778||rs4649085||rs55794721||rs586178||…	TRUE	intron_variant	MODIFIER	TMEM57	ENSG00000204178	1.316	0.898732	25747230	rs586178
1_10	23235170	26102056	FALSE	1	25773708	25447217	rs34596921	chr1:25773708_T_TA	S_LDL_CE	T	TA	0.4203	0.0355	0.3878	0.8986	0.0194	0.0021	19.13	++-	0	0.893	2	0.194	Cholesteryl Esters in Small LDL	mmol/L	Lipoprotein subclasses	Small LDL (average diameter 18.7 nm)	Non-derived	23548	23848	0.00701516	0.0288477	0.0926603	-0.0229827	0.0153207	0.874235	-0.0194455	0.00215013	18.8203	rs1043879||rs10903129||rs111941366||rs11249249||rs11802413||rs12027110||rs12027135||rs1293259||rs1293261||rs139604259||rs139898146||rs2375278||rs2375279||rs28513325||rs2982360||rs2986163||rs2986164||rs3091240||rs3091242||rs34002682||rs34006994||rs34054126||rs34596921||rs34791230||rs35065124||rs35148262||rs35176086||rs35225089||rs35568851||rs35945278||rs376477778||rs4649085||rs55794721||rs586178||…	TRUE	intron_variant	MODIFIER	TMEM57	ENSG00000204178	1.316	0.898732	25747230	rs586178
1_10	23235170	26102056	FALSE	1	25773708	25447217	rs34596921	chr1:25773708_T_TA	S_LDL_FC	T	TA	0.4202	0.035	0.3878	0.8986	0.0212	0.0021	23.41	++-	38.1	3.229	2	0.7012	Free Cholesterol in Small LDL	mmol/L	Lipoprotein subclasses	Small LDL (average diameter 18.7 nm)	Non-derived	23549	23849	0.0305277	0.0288456	0.537734	-0.0210101	0.0152603	0.773195	-0.0214447	0.00211385	23.4567	rs1043879||rs10903129||rs111941366||rs11249249||rs11802413||rs12027110||rs12027135||rs1293259||rs1293261||rs139604259||rs139898146||rs2375278||rs2375279||rs28513325||rs2982360||rs2986163||rs2986164||rs3091240||rs3091242||rs34002682||rs34006994||rs34054126||rs34596921||rs34791230||rs35065124||rs35148262||rs35176086||rs35225089||rs35568851||rs35945278||rs376477778||rs4649085||rs55794721||rs586178||…	TRUE	intron_variant	MODIFIER	TMEM57	ENSG00000204178	1.316	0.898732	25747230	rs586178
1_10	23235170	26102056	FALSE	1	25773708	25447217	rs34596921	chr1:25773708_T_TA	S_LDL_L	T	TA	0.4203	0.0354	0.3878	0.8986	0.0208	0.0021	22.07	++-	0	1.53	2	0.3323	Total Lipids in Small LDL	mmol/L	Lipoprotein subclasses	Small LDL (average diameter 18.7 nm)	Composite	23545	23845	0.014191	0.028855	0.205611	-0.0244446	0.0153215	0.956199	-0.0209224	0.00214283	21.7935	rs1043879||rs10903129||rs111941366||rs11249249||rs11802413||rs12027110||rs12027135||rs1293259||rs1293261||rs139604259||rs139898146||rs2375278||rs2375279||rs28513325||rs2982360||rs2986163||rs2986164||rs3091240||rs3091242||rs34002682||rs34006994||rs34054126||rs34596921||rs34791230||rs35065124||rs35148262||rs35176086||rs35225089||rs35568851||rs35945278||rs376477778||rs4649085||rs55794721||rs586178||…	TRUE	intron_variant	MODIFIER	TMEM57	ENSG00000204178	1.316	0.898732	25747230	rs586178
1_10	23235170	26102056	FALSE	1	25773708	25447217	rs34596921	chr1:25773708_T_TA	S_LDL_P	T	TA	0.4203	0.0356	0.3878	0.8986	0.0208	0.0021	21.83	++-	0	1.513	2	0.3286	Concentration of Small LDL Particles	mmol/L	Lipoprotein subclasses	Small LDL (average diameter 18.7 nm)	Non-derived	23544	23844	0.0113655	0.0288946	0.158599	-0.0288308	0.0153374	1.22085	-0.0208111	0.00215433	21.3513	rs1043879||rs10903129||rs111941366||rs11249249||rs11802413||rs12027110||rs12027135||rs1293259||rs1293261||rs139604259||rs139898146||rs2375278||rs2375279||rs28513325||rs2982360||rs2986163||rs2986164||rs3091240||rs3091242||rs34002682||rs34006994||rs34054126||rs34596921||rs34791230||rs35065124||rs35148262||rs35176086||rs35225089||rs35568851||rs35945278||rs376477778||rs4649085||rs55794721||rs586178||…	TRUE	intron_variant	MODIFIER	TMEM57	ENSG00000204178	1.316	0.898732	25747230	rs586178
1_10	23235170	26102056	FALSE	1	25773708	25447217	rs34596921	chr1:25773708_T_TA	S_LDL_PL	T	TA	0.4202	0.0352	0.3878	0.8986	0.0224	0.0021	25.69	++-	2.3	2.047	2	0.4445	Phospholipids in Small LDL	mmol/L	Lipoprotein subclasses	Small LDL (average diameter 18.7 nm)	Non-derived	23546	23846	0.0185589	0.0288472	0.284001	-0.0249461	0.0153152	0.985712	-0.0225291	0.00212798	25.4659	rs1043879||rs10903129||rs111941366||rs11249249||rs11802413||rs12027110||rs12027135||rs1293259||rs1293261||rs139604259||rs139898146||rs2375278||rs2375279||rs28513325||rs2982360||rs2986163||rs2986164||rs3091240||rs3091242||rs34002682||rs34006994||rs34054126||rs34596921||rs34791230||rs35065124||rs35148262||rs35176086||rs35225089||rs35568851||rs35945278||rs376477778||rs4649085||rs55794721||rs586178||…	TRUE	intron_variant	MODIFIER	TMEM57	ENSG00000204178	1.316	0.898732	25747230	rs586178
1_10	23235170	26102056	FALSE	1	25773708	25447217	rs34596921	chr1:25773708_T_TA	S_VLDL_C	T	TA	0.4202	0.0356	0.3878	0.8986	0.018	0.0021	16.63	+++	0	1.209	2	0.2626	Cholesterol in Small VLDL	mmol/L	Lipoprotein subclasses	Small VLDL (average diameter 36.8 nm)	Composite	23512	23812	-0.0118637	0.0286358	0.168349	-0.0344685	0.0153746	1.60263	-0.0177269	0.00215184	15.7569	rs1043879||rs10903129||rs111941366||rs11249249||rs11802413||rs12027110||rs12027135||rs1293259||rs1293261||rs139604259||rs139898146||rs2375278||rs2375279||rs28513325||rs2982360||rs2986163||rs2986164||rs3091240||rs3091242||rs34002682||rs34006994||rs34054126||rs34596921||rs34791230||rs35065124||rs35148262||rs35176086||rs35225089||rs35568851||rs35945278||rs376477778||rs4649085||rs55794721||rs586178||…	TRUE	intron_variant	MODIFIER	TMEM57	ENSG00000204178	1.316	0.898732	25747230	rs586178
1_10	23235170	26102056	FALSE	1	25773708	25447217	rs34596921	chr1:25773708_T_TA	S_VLDL_CE	T	TA	0.4202	0.0356	0.3878	0.8986	0.0168	0.0021	14.6	+++	0	1.299	2	0.282	Cholesteryl Esters in Small VLDL	mmol/L	Lipoprotein subclasses	Small VLDL (average diameter 36.8 nm)	Non-derived	23513	23813	-0.0153668	0.0285464	0.22888	-0.0341101	0.0153641	1.57823	-0.0164482	0.00214726	13.731	rs1043879||rs10903129||rs111941366||rs11249249||rs11802413||rs12027110||rs12027135||rs1293259||rs1293261||rs139604259||rs139898146||rs2375278||rs2375279||rs28513325||rs2982360||rs2986163||rs2986164||rs3091240||rs3091242||rs34002682||rs34006994||rs34054126||rs34596921||rs34791230||rs35065124||rs35148262||rs35176086||rs35225089||rs35568851||rs35945278||rs376477778||rs4649085||rs55794721||rs586178||…	TRUE	intron_variant	MODIFIER	TMEM57	ENSG00000204178	1.316	0.898732	25747230	rs586178
1_10	23235170	26102056	FALSE	1	25773708	25447217	rs34596921	chr1:25773708_T_TA	S_VLDL_FC	T	TA	0.4203	0.0356	0.3878	0.8986	0.0199	0.0021	20.12	+++	0	1.025	2	0.2227	Free Cholesterol in Small VLDL	mmol/L	Lipoprotein subclasses	Small VLDL (average diameter 36.8 nm)	Non-derived	23514	23814	-0.00495481	0.0287923	0.0638038	-0.0332193	0.015372	1.51296	-0.0197433	0.00215352	19.3168	rs1043879||rs10903129||rs111941366||rs11249249||rs11802413||rs12027110||rs12027135||rs1293259||rs1293261||rs139604259||rs139898146||rs2375278||rs2375279||rs28513325||rs2982360||rs2986163||rs2986164||rs3091240||rs3091242||rs34002682||rs34006994||rs34054126||rs34596921||rs34791230||rs35065124||rs35148262||rs35176086||rs35225089||rs35568851||rs35945278||rs376477778||rs4649085||rs55794721||rs586178||…	TRUE	intron_variant	MODIFIER	TMEM57	ENSG00000204178	1.316	0.898732	25747230	rs586178
1_10	23235170	26102056	FALSE	1	25773708	25447217	rs34596921	chr1:25773708_T_TA	S_VLDL_L	T	TA	0.4201	0.0351	0.3878	0.8986	0.015	0.0021	12.18	+++	0	1.358	2	0.2949	Total Lipids in Small VLDL	mmol/L	Lipoprotein subclasses	Small VLDL (average diameter 36.8 nm)	Composite	23510	23810	-0.0335599	0.0284942	0.621811	-0.029682	0.0154024	1.26787	-0.0146625	0.00211804	11.3535	rs1043879||rs10903129||rs111941366||rs11249249||rs11802413||rs12027110||rs12027135||rs1293259||rs1293261||rs139604259||rs139898146||rs2375278||rs2375279||rs28513325||rs2982360||rs2986163||rs2986164||rs3091240||rs3091242||rs34002682||rs34006994||rs34054126||rs34596921||rs34791230||rs35065124||rs35148262||rs35176086||rs35225089||rs35568851||rs35945278||rs376477778||rs4649085||rs55794721||rs586178||…	TRUE	intron_variant	MODIFIER	TMEM57	ENSG00000204178	1.316	0.898732	25747230	rs586178
1_10	23235170	26102056	FALSE	1	25773708	25447217	rs34596921	chr1:25773708_T_TA	S_VLDL_P	T	TA	0.4201	0.035	0.3878	0.8986	0.0147	0.0021	11.82	+++	0	1.817	2	0.3945	Concentration of Small VLDL Particles	mmol/L	Lipoprotein subclasses	Small VLDL (average diameter 36.8 nm)	Non-derived	23509	23809	-0.0371787	0.0284535	0.718211	-0.0312392	0.0153787	1.37446	-0.0142995	0.00210777	10.9328	rs1043879||rs10903129||rs111941366||rs11249249||rs11802413||rs12027110||rs12027135||rs1293259||rs1293261||rs139604259||rs139898146||rs2375278||rs2375279||rs28513325||rs2982360||rs2986163||rs2986164||rs3091240||rs3091242||rs34002682||rs34006994||rs34054126||rs34596921||rs34791230||rs35065124||rs35148262||rs35176086||rs35225089||rs35568851||rs35945278||rs376477778||rs4649085||rs55794721||rs586178||…	TRUE	intron_variant	MODIFIER	TMEM57	ENSG00000204178	1.316	0.898732	25747230	rs586178
1_10	23235170	26102056	FALSE	1	25773708	25447217	rs34596921	chr1:25773708_T_TA	S_VLDL_PL	T	TA	0.4202	0.0355	0.3878	0.8986	0.0183	0.0021	17.22	+++	0	0.815	2	0.177	Phospholipids in Small VLDL	mmol/L	Lipoprotein subclasses	Small VLDL (average diameter 36.8 nm)	Non-derived	23511	23811	-0.0170363	0.0286761	0.257708	-0.0320659	0.0153974	1.42839	-0.0180485	0.00214776	16.3628	rs1043879||rs10903129||rs111941366||rs11249249||rs11802413||rs12027110||rs12027135||rs1293259||rs1293261||rs139604259||rs139898146||rs2375278||rs2375279||rs28513325||rs2982360||rs2986163||rs2986164||rs3091240||rs3091242||rs34002682||rs34006994||rs34054126||rs34596921||rs34791230||rs35065124||rs35148262||rs35176086||rs35225089||rs35568851||rs35945278||rs376477778||rs4649085||rs55794721||rs586178||…	TRUE	intron_variant	MODIFIER	TMEM57	ENSG00000204178	1.316	0.898732	25747230	rs586178
1_10	23235170	26102056	FALSE	1	25773708	25447217	rs34596921	chr1:25773708_T_TA	Total_FA	T	TA	0.4202	0.0348	0.3878	0.8986	0.0145	0.0021	11.38	++-	0	0.382	2	0.08305	Total Fatty Acids	mmol/L	Fatty acids		Composite	23442	23742	0.00226927	0.0290028	0.0279663	-0.0112098	0.0153742	0.331688	-0.0146097	0.00211073	11.3502	rs1043879||rs10903129||rs111941366||rs11249249||rs11802413||rs12027110||rs12027135||rs1293259||rs1293261||rs139604259||rs139898146||rs2375278||rs2375279||rs28513325||rs2982360||rs2986163||rs2986164||rs3091240||rs3091242||rs34002682||rs34006994||rs34054126||rs34596921||rs34791230||rs35065124||rs35148262||rs35176086||rs35225089||rs35568851||rs35945278||rs376477778||rs4649085||rs55794721||rs586178||…	TRUE	intron_variant	MODIFIER	TMEM57	ENSG00000204178	1.316	0.898732	25747230	rs586178
1_10	23235170	26102056	FALSE	1	25773708	25447217	rs34596921	chr1:25773708_T_TA	Total_L	T	TA	0.4203	0.035	0.3878	0.8986	0.0188	0.0021	18.58	++-	0	1.215	2	0.2639	Total Lipids in Lipoprotein Particles	mmol/L	Total lipids		Composite	23423	23723	0.011262	0.0289802	0.156416	-0.0134313	0.0152513	0.421937	-0.0190633	0.00211849	18.6407	rs1043879||rs10903129||rs111941366||rs11249249||rs11802413||rs12027110||rs12027135||rs1293259||rs1293261||rs139604259||rs139898146||rs2375278||rs2375279||rs28513325||rs2982360||rs2986163||rs2986164||rs3091240||rs3091242||rs34002682||rs34006994||rs34054126||rs34596921||rs34791230||rs35065124||rs35148262||rs35176086||rs35225089||rs35568851||rs35945278||rs376477778||rs4649085||rs55794721||rs586178||…	TRUE	intron_variant	MODIFIER	TMEM57	ENSG00000204178	1.316	0.898732	25747230	rs586178
1_10	23235170	26102056	FALSE	1	25773708	25447217	rs34596921	chr1:25773708_T_TA	VLDL_C	T	TA	0.4203	0.0356	0.3878	0.8986	0.0169	0.0021	14.65	+++	0	0.67	2	0.1456	VLDL Cholesterol	mmol/L	Cholesterol		Composite	23403	23703	-0.019566	0.0287066	0.304954	-0.029184	0.015332	1.24428	-0.0165928	0.00215221	13.8991	rs1043879||rs10903129||rs111941366||rs11249249||rs11802413||rs12027110||rs12027135||rs1293259||rs1293261||rs139604259||rs139898146||rs2375278||rs2375279||rs28513325||rs2982360||rs2986163||rs2986164||rs3091240||rs3091242||rs34002682||rs34006994||rs34054126||rs34596921||rs34791230||rs35065124||rs35148262||rs35176086||rs35225089||rs35568851||rs35945278||rs376477778||rs4649085||rs55794721||rs586178||…	TRUE	intron_variant	MODIFIER	TMEM57	ENSG00000204178	1.316	0.898732	25747230	rs586178
1_10	23235170	26102056	FALSE	1	25773708	25447217	rs34596921	chr1:25773708_T_TA	VLDL_CE	T	TA	0.4203	0.0356	0.3878	0.8986	0.0181	0.0021	16.72	+++	0	0.694	2	0.1507	Cholesteryl Esters in VLDL	mmol/L	Cholesteryl esters		Composite	23416	23716	-0.0114617	0.0287568	0.161021	-0.030265	0.0153282	1.3158	-0.0178766	0.00215415	15.9776	rs1043879||rs10903129||rs111941366||rs11249249||rs11802413||rs12027110||rs12027135||rs1293259||rs1293261||rs139604259||rs139898146||rs2375278||rs2375279||rs28513325||rs2982360||rs2986163||rs2986164||rs3091240||rs3091242||rs34002682||rs34006994||rs34054126||rs34596921||rs34791230||rs35065124||rs35148262||rs35176086||rs35225089||rs35568851||rs35945278||rs376477778||rs4649085||rs55794721||rs586178||…	TRUE	intron_variant	MODIFIER	TMEM57	ENSG00000204178	1.316	0.898732	25747230	rs586178
1_10	23235170	26102056	FALSE	1	25773708	25447217	rs34596921	chr1:25773708_T_TA	VLDL_FC	T	TA	0.4202	0.0355	0.3878	0.8986	0.0147	0.0021	11.45	+++	0	1.009	2	0.2191	Free Cholesterol in VLDL	mmol/L	Free cholesterol		Composite	23420	23720	-0.0298317	0.0286315	0.526589	-0.0275518	0.0153241	1.14154	-0.0143521	0.00213849	10.7147	rs1043879||rs10903129||rs111941366||rs11249249||rs11802413||rs12027110||rs12027135||rs1293259||rs1293261||rs139604259||rs139898146||rs2375278||rs2375279||rs28513325||rs2982360||rs2986163||rs2986164||rs3091240||rs3091242||rs34002682||rs34006994||rs34054126||rs34596921||rs34791230||rs35065124||rs35148262||rs35176086||rs35225089||rs35568851||rs35945278||rs376477778||rs4649085||rs55794721||rs586178||…	TRUE	intron_variant	MODIFIER	TMEM57	ENSG00000204178	1.316	0.898732	25747230	rs586178
1_10	23235170	26102056	FALSE	1	25773708	25447217	rs34596921	chr1:25773708_T_TA	VLDL_P	T	TA	0.4202	0.0354	0.3878	0.8986	0.0159	0.0021	13.26	+++	0	0.63	2	0.1367	Concentration of VLDL Particles	mmol/L	Lipoprotein particle concentrations		Composite	23428	23728	-0.0308541	0.0286162	0.551381	-0.0248738	0.0153938	0.974166	-0.0156236	0.00213781	12.5675	rs1043879||rs10903129||rs111941366||rs11249249||rs11802413||rs12027110||rs12027135||rs1293259||rs1293261||rs139604259||rs139898146||rs2375278||rs2375279||rs28513325||rs2982360||rs2986163||rs2986164||rs3091240||rs3091242||rs34002682||rs34006994||rs34054126||rs34596921||rs34791230||rs35065124||rs35148262||rs35176086||rs35225089||rs35568851||rs35945278||rs376477778||rs4649085||rs55794721||rs586178||…	TRUE	intron_variant	MODIFIER	TMEM57	ENSG00000204178	1.316	0.898732	25747230	rs586178
1_10	23235170	26102056	FALSE	1	25773708	25447217	rs34596921	chr1:25773708_T_TA	XL_HDL_TG	T	TA	0.4201	0.0338	0.3878	0.8986	0.0143	0.002	11.86	++-	0	0.655	2	0.1421	Triglycerides in Very Large HDL	mmol/L	Lipoprotein subclasses	Very large HDL (average diameter 14.3 nm)	Non-derived	23557	23857	0.00776505	0.0286004	0.104575	-0.0107396	0.0153179	0.315847	-0.0144509	0.00203735	11.8819	rs1043879||rs10903129||rs111941366||rs11249249||rs11802413||rs12027110||rs12027135||rs1293259||rs1293261||rs139604259||rs139898146||rs2375278||rs2375279||rs28513325||rs2982360||rs2986163||rs2986164||rs3091240||rs3091242||rs34002682||rs34006994||rs34054126||rs34596921||rs34791230||rs35065124||rs35148262||rs35176086||rs35225089||rs35568851||rs35945278||rs376477778||rs4649085||rs55794721||rs586178||…	TRUE	intron_variant	MODIFIER	TMEM57	ENSG00000204178	1.316	0.898732	25747230	rs586178
1_10	23235170	26102056	FALSE	1	25773708	25447217	rs34596921	chr1:25773708_T_TA	non_HDL_C	T	TA	0.4203	0.0353	0.3878	0.8986	0.0207	0.0021	21.96	++-	0	1.735	2	0.3767	Total Cholesterol Minus HDL-C	mmol/L	Cholesterol		Composite	23401	23701	0.0173999	0.0290092	0.260715	-0.0214558	0.0153046	0.793338	-0.020886	0.00213717	21.8315	rs1043879||rs10903129||rs111941366||rs11249249||rs11802413||rs12027110||rs12027135||rs1293259||rs1293261||rs139604259||rs139898146||rs2375278||rs2375279||rs28513325||rs2982360||rs2986163||rs2986164||rs3091240||rs3091242||rs34002682||rs34006994||rs34054126||rs34596921||rs34791230||rs35065124||rs35148262||rs35176086||rs35225089||rs35568851||rs35945278||rs376477778||rs4649085||rs55794721||rs586178||…	TRUE	intron_variant	MODIFIER	TMEM57	ENSG00000204178	1.316	0.898732	25747230	rs586178
1_10	23235170	26102056	FALSE	1	25774643	25448152	1:25774643_CTT_C	chr1:25774643_C_CTT	Cholines	CTT	C	0.5514	0.0422	0.442	0.8073	-0.0158	0.0019	15.55	-+-	0	1.991	2	0.4323	Total Cholines	mmol/L	Other lipids		Non-derived	23436	23736	0.0323358	0.0216079	0.871182	-0.00133843	0.0144773	0.0332295	0.0159303	0.00195115	15.4915	rs1043879||rs10903129||rs111941366||rs11249249||rs11802413||rs12027110||rs12027135||rs1293259||rs1293261||rs139604259||rs139898146||rs2375278||rs2375279||rs28513325||rs28695210||rs2982360||rs2986163||rs2986164||rs3091240||rs3091242||rs34002682||rs34006994||rs34054126||rs34596921||rs34791230||rs35065124||rs35148262||rs35176086||rs35225089||rs35568851||rs35945278||rs376477778||rs4518840||rs4649085|…	TRUE	intron_variant	MODIFIER	TMEM57	ENSG00000204178	14.46	0.953326	25747230	rs586178
1_10	23235170	26102056	FALSE	1	25774643	25448152	1:25774643_CTT_C	chr1:25774643_C_CTT	IDL_C	CTT	C	0.5511	0.0432	0.442	0.8073	-0.0194	0.002	21.52	---	0	1.694	2	0.3678	Cholesterol in IDL	mmol/L	Lipoprotein subclasses	IDL (average diameter 28.6 nm)	Composite	23526	23826	0.0275961	0.0219089	0.682314	0.00119196	0.0147252	0.0289636	0.0197241	0.00203231	21.5432	rs1043879||rs10903129||rs111941366||rs11249249||rs11802413||rs12027110||rs12027135||rs1293259||rs1293261||rs139604259||rs139898146||rs2375278||rs2375279||rs28513325||rs28695210||rs2982360||rs2986163||rs2986164||rs3091240||rs3091242||rs34002682||rs34006994||rs34054126||rs34596921||rs34791230||rs35065124||rs35148262||rs35176086||rs35225089||rs35568851||rs35945278||rs376477778||rs4518840||rs4649085|…	TRUE	intron_variant	MODIFIER	TMEM57	ENSG00000204178	14.46	0.953326	25747230	rs586178
1_10	23235170	26102056	FALSE	1	25774643	25448152	1:25774643_CTT_C	chr1:25774643_C_CTT	IDL_CE	CTT	C	0.5511	0.0433	0.442	0.8073	-0.0189	0.002	20.46	-+-	0	1.989	2	0.432	Cholesteryl Esters in IDL	mmol/L	Lipoprotein subclasses	IDL (average diameter 28.6 nm)	Non-derived	23527	23827	0.0276057	0.0218792	0.683936	-0.000848474	0.0147032	0.0204597	0.0192351	0.00203147	20.547	rs1043879||rs10903129||rs111941366||rs11249249||rs11802413||rs12027110||rs12027135||rs1293259||rs1293261||rs139604259||rs139898146||rs2375278||rs2375279||rs28513325||rs28695210||rs2982360||rs2986163||rs2986164||rs3091240||rs3091242||rs34002682||rs34006994||rs34054126||rs34596921||rs34791230||rs35065124||rs35148262||rs35176086||rs35225089||rs35568851||rs35945278||rs376477778||rs4518840||rs4649085|…	TRUE	intron_variant	MODIFIER	TMEM57	ENSG00000204178	14.46	0.953326	25747230	rs586178
1_10	23235170	26102056	FALSE	1	25774643	25448152	1:25774643_CTT_C	chr1:25774643_C_CTT	IDL_FC	CTT	C	0.5511	0.0432	0.442	0.8073	-0.0204	0.002	23.54	---	0	0.931	2	0.2023	Free Cholesterol in IDL	mmol/L	Lipoprotein subclasses	IDL (average diameter 28.6 nm)	Non-derived	23528	23828	0.0265637	0.0219854	0.644064	0.00684871	0.0147911	0.191557	0.0206393	0.00203803	23.3778	rs1043879||rs10903129||rs111941366||rs11249249||rs11802413||rs12027110||rs12027135||rs1293259||rs1293261||rs139604259||rs139898146||rs2375278||rs2375279||rs28513325||rs28695210||rs2982360||rs2986163||rs2986164||rs3091240||rs3091242||rs34002682||rs34006994||rs34054126||rs34596921||rs34791230||rs35065124||rs35148262||rs35176086||rs35225089||rs35568851||rs35945278||rs376477778||rs4518840||rs4649085|…	TRUE	intron_variant	MODIFIER	TMEM57	ENSG00000204178	14.46	0.953326	25747230	rs586178
1_10	23235170	26102056	FALSE	1	25774643	25448152	1:25774643_CTT_C	chr1:25774643_C_CTT	IDL_L	CTT	C	0.5511	0.0432	0.442	0.8073	-0.0201	0.002	22.88	---	0	1.067	2	0.2316	Total Lipids in IDL	mmol/L	Lipoprotein subclasses	IDL (average diameter 28.6 nm)	Composite	23524	23824	0.0289446	0.0219541	0.72731	0.00614	0.014777	0.168918	0.0203248	0.002038	22.6982	rs1043879||rs10903129||rs111941366||rs11249249||rs11802413||rs12027110||rs12027135||rs1293259||rs1293261||rs139604259||rs139898146||rs2375278||rs2375279||rs28513325||rs28695210||rs2982360||rs2986163||rs2986164||rs3091240||rs3091242||rs34002682||rs34006994||rs34054126||rs34596921||rs34791230||rs35065124||rs35148262||rs35176086||rs35225089||rs35568851||rs35945278||rs376477778||rs4518840||rs4649085|…	TRUE	intron_variant	MODIFIER	TMEM57	ENSG00000204178	14.46	0.953326	25747230	rs586178
1_10	23235170	26102056	FALSE	1	25774643	25448152	1:25774643_CTT_C	chr1:25774643_C_CTT	IDL_P	CTT	C	0.5509	0.044	0.442	0.8073	-0.0187	0.0021	19.16	---	0	0.08	2	0.0173	Concentration of IDL Particles	mmol/L	Lipoprotein subclasses	IDL (average diameter 28.6 nm)	Non-derived	23523	23823	0.0230732	0.021938	0.533256	0.0157356	0.0148925	0.536571	0.0187472	0.00208064	18.6872	rs1043879||rs10903129||rs111941366||rs11249249||rs11802413||rs12027110||rs12027135||rs1293259||rs1293261||rs139604259||rs139898146||rs2375278||rs2375279||rs28513325||rs28695210||rs2982360||rs2986163||rs2986164||rs3091240||rs3091242||rs34002682||rs34006994||rs34054126||rs34596921||rs34791230||rs35065124||rs35148262||rs35176086||rs35225089||rs35568851||rs35945278||rs376477778||rs4518840||rs4649085|…	TRUE	intron_variant	MODIFIER	TMEM57	ENSG00000204178	14.46	0.953326	25747230	rs586178
1_10	23235170	26102056	FALSE	1	25774643	25448152	1:25774643_CTT_C	chr1:25774643_C_CTT	IDL_PL	CTT	C	0.5511	0.0431	0.442	0.8073	-0.0213	0.002	25.53	---	0	0.287	2	0.0624	Phospholipids in IDL	mmol/L	Lipoprotein subclasses	IDL (average diameter 28.6 nm)	Non-derived	23525	23825	0.0275352	0.021994	0.67656	0.014574	0.0148216	0.487501	0.0213671	0.00203607	25.0373	rs1043879||rs10903129||rs111941366||rs11249249||rs11802413||rs12027110||rs12027135||rs1293259||rs1293261||rs139604259||rs139898146||rs2375278||rs2375279||rs28513325||rs28695210||rs2982360||rs2986163||rs2986164||rs3091240||rs3091242||rs34002682||rs34006994||rs34054126||rs34596921||rs34791230||rs35065124||rs35148262||rs35176086||rs35225089||rs35568851||rs35945278||rs376477778||rs4518840||rs4649085|…	TRUE	intron_variant	MODIFIER	TMEM57	ENSG00000204178	14.46	0.953326	25747230	rs586178
1_10	23235170	26102056	FALSE	1	25774643	25448152	1:25774643_CTT_C	chr1:25774643_C_CTT	L_LDL_FC	CTT	C	0.551	0.0435	0.442	0.8073	-0.0205	0.002	23.28	---	0	0.799	2	0.1735	Free Cholesterol in Large LDL	mmol/L	Lipoprotein subclasses	Large LDL (average diameter 25.5 nm)	Non-derived	23535	23835	0.0293675	0.0219824	0.740966	0.00869691	0.0148789	0.252686	0.0206708	0.00205886	22.9924	rs1043879||rs10903129||rs111941366||rs11249249||rs11802413||rs12027110||rs12027135||rs1293259||rs1293261||rs139604259||rs139898146||rs2375278||rs2375279||rs28513325||rs28695210||rs2982360||rs2986163||rs2986164||rs3091240||rs3091242||rs34002682||rs34006994||rs34054126||rs34596921||rs34791230||rs35065124||rs35148262||rs35176086||rs35225089||rs35568851||rs35945278||rs376477778||rs4518840||rs4649085|…	TRUE	intron_variant	MODIFIER	TMEM57	ENSG00000204178	14.46	0.953326	25747230	rs586178
1_10	23235170	26102056	FALSE	1	25774643	25448152	1:25774643_CTT_C	chr1:25774643_C_CTT	Phosphatidylc	CTT	C	0.5516	0.0418	0.442	0.8073	-0.0145	0.0019	13.44	-+-	6.6	2.14	2	0.4648	Phosphatidylcholines	mmol/L	Other lipids		Non-derived	23437	23737	0.031	0.0216656	0.816797	-0.00355547	0.014482	0.0936316	0.0146552	0.0019345	13.4472	rs1043879||rs10903129||rs111941366||rs11249249||rs11802413||rs12027110||rs12027135||rs1293259||rs1293261||rs139604259||rs139898146||rs2375278||rs2375279||rs28513325||rs28695210||rs2982360||rs2986163||rs2986164||rs3091240||rs3091242||rs34002682||rs34006994||rs34054126||rs34596921||rs34791230||rs35065124||rs35148262||rs35176086||rs35225089||rs35568851||rs35945278||rs376477778||rs4518840||rs4649085|…	TRUE	intron_variant	MODIFIER	TMEM57	ENSG00000204178	14.46	0.953326	25747230	rs586178
1_10	23235170	26102056	FALSE	1	25774643	25448152	1:25774643_CTT_C	chr1:25774643_C_CTT	Phosphoglyc	CTT	C	0.5514	0.0422	0.442	0.8073	-0.0143	0.0019	12.92	-+-	5.3	2.112	2	0.4587	Phosphoglycerides	mmol/L	Other lipids		Non-derived	23434	23734	0.033739	0.0216198	0.925816	-0.0022537	0.0145391	0.0570924	0.0144756	0.00195825	12.8401	rs1043879||rs10903129||rs111941366||rs11249249||rs11802413||rs12027110||rs12027135||rs1293259||rs1293261||rs139604259||rs139898146||rs2375278||rs2375279||rs28513325||rs28695210||rs2982360||rs2986163||rs2986164||rs3091240||rs3091242||rs34002682||rs34006994||rs34054126||rs34596921||rs34791230||rs35065124||rs35148262||rs35176086||rs35225089||rs35568851||rs35945278||rs376477778||rs4518840||rs4649085|…	TRUE	intron_variant	MODIFIER	TMEM57	ENSG00000204178	14.46	0.953326	25747230	rs586178
1_10	23235170	26102056	FALSE	1	25774643	25448152	1:25774643_CTT_C	chr1:25774643_C_CTT	Sphingomyelins	CTT	C	0.5513	0.0425	0.442	0.8073	-0.0189	0.0019	21.8	-+-	23.3	2.608	2	0.5663	Sphingomyelins	mmol/L	Other lipids		Non-derived	23438	23738	0.0259829	0.0215046	0.644068	-0.00377481	0.0144189	0.100465	0.0192208	0.00195708	22.0397	rs1043879||rs10903129||rs111941366||rs11249249||rs11802413||rs12027110||rs12027135||rs1293259||rs1293261||rs139604259||rs139898146||rs2375278||rs2375279||rs28513325||rs28695210||rs2982360||rs2986163||rs2986164||rs3091240||rs3091242||rs34002682||rs34006994||rs34054126||rs34596921||rs34791230||rs35065124||rs35148262||rs35176086||rs35225089||rs35568851||rs35945278||rs376477778||rs4518840||rs4649085|…	TRUE	intron_variant	MODIFIER	TMEM57	ENSG00000204178	14.46	0.953326	25747230	rs586178
1_10	23235170	26102056	FALSE	1	25774643	25448152	1:25774643_CTT_C	chr1:25774643_C_CTT	Total_C	CTT	C	0.5511	0.0433	0.442	0.8073	-0.0207	0.002	24.11	---	0	1.115	2	0.2422	Total Cholesterol	mmol/L	Cholesterol		Composite	23400	23700	0.0298317	0.0219441	0.759434	0.00644492	0.0147877	0.178512	0.0209362	0.00204334	23.9092	rs1043879||rs10903129||rs111941366||rs11249249||rs11802413||rs12027110||rs12027135||rs1293259||rs1293261||rs139604259||rs139898146||rs2375278||rs2375279||rs28513325||rs28695210||rs2982360||rs2986163||rs2986164||rs3091240||rs3091242||rs34002682||rs34006994||rs34054126||rs34596921||rs34791230||rs35065124||rs35148262||rs35176086||rs35225089||rs35568851||rs35945278||rs376477778||rs4518840||rs4649085|…	TRUE	intron_variant	MODIFIER	TMEM57	ENSG00000204178	14.46	0.953326	25747230	rs586178
1_10	23235170	26102056	FALSE	1	25774643	25448152	1:25774643_CTT_C	chr1:25774643_C_CTT	Total_CE	CTT	C	0.5511	0.0432	0.442	0.8073	-0.0204	0.002	23.61	---	0	1.347	2	0.2924	Total Esterified Cholesterol	mmol/L	Cholesteryl esters		Composite	23415	23715	0.0289707	0.0219019	0.730676	0.00438742	0.0147399	0.11579	0.020635	0.00203216	23.4984	rs1043879||rs10903129||rs111941366||rs11249249||rs11802413||rs12027110||rs12027135||rs1293259||rs1293261||rs139604259||rs139898146||rs2375278||rs2375279||rs28513325||rs28695210||rs2982360||rs2986163||rs2986164||rs3091240||rs3091242||rs34002682||rs34006994||rs34054126||rs34596921||rs34791230||rs35065124||rs35148262||rs35176086||rs35225089||rs35568851||rs35945278||rs376477778||rs4518840||rs4649085|…	TRUE	intron_variant	MODIFIER	TMEM57	ENSG00000204178	14.46	0.953326	25747230	rs586178
1_10	23235170	26102056	FALSE	1	25774643	25448152	1:25774643_CTT_C	chr1:25774643_C_CTT	Total_FC	CTT	C	0.551	0.0436	0.442	0.8073	-0.0212	0.002	24.62	---	0	0.575	2	0.1249	Total Free Cholesterol	mmol/L	Free cholesterol		Composite	23419	23719	0.0298338	0.0220229	0.755669	0.0115798	0.0148893	0.359786	0.0213345	0.00206848	24.2157	rs1043879||rs10903129||rs111941366||rs11249249||rs11802413||rs12027110||rs12027135||rs1293259||rs1293261||rs139604259||rs139898146||rs2375278||rs2375279||rs28513325||rs28695210||rs2982360||rs2986163||rs2986164||rs3091240||rs3091242||rs34002682||rs34006994||rs34054126||rs34596921||rs34791230||rs35065124||rs35148262||rs35176086||rs35225089||rs35568851||rs35945278||rs376477778||rs4518840||rs4649085|…	TRUE	intron_variant	MODIFIER	TMEM57	ENSG00000204178	14.46	0.953326	25747230	rs586178
1_10	23235170	26102056	FALSE	1	25774643	25448152	1:25774643_CTT_C	chr1:25774643_C_CTT	Total_PL	CTT	C	0.5512	0.0428	0.442	0.8073	-0.017	0.002	17.23	---	0	1.639	2	0.3558	Total Phospholipids in Lipoprotein Particles	mmol/L	Phospholipids		Composite	23411	23711	0.0298764	0.021709	0.772751	0.000458781	0.0146491	0.0109883	0.0172186	0.0019976	17.1729	rs1043879||rs10903129||rs111941366||rs11249249||rs11802413||rs12027110||rs12027135||rs1293259||rs1293261||rs139604259||rs139898146||rs2375278||rs2375279||rs28513325||rs28695210||rs2982360||rs2986163||rs2986164||rs3091240||rs3091242||rs34002682||rs34006994||rs34054126||rs34596921||rs34791230||rs35065124||rs35148262||rs35176086||rs35225089||rs35568851||rs35945278||rs376477778||rs4518840||rs4649085|…	TRUE	intron_variant	MODIFIER	TMEM57	ENSG00000204178	14.46	0.953326	25747230	rs586178
1_10	23235170	26102056	FALSE	1	25774643	25448152	1:25774643_CTT_C	chr1:25774643_C_CTT	XS_VLDL_CE	CTT	C	0.5511	0.0433	0.442	0.8073	-0.0188	0.002	20.14	---	0	0.166	2	0.03609	Cholesteryl Esters in Very Small VLDL	mmol/L	Lipoprotein subclasses	Very small VLDL (average diameter 31.3 nm)	Non-derived	23520	23820	0.0267924	0.0218824	0.655987	0.0161209	0.0147613	0.561004	0.0188054	0.00203666	19.5816	rs1043879||rs10903129||rs111941366||rs11249249||rs11802413||rs12027110||rs12027135||rs1293259||rs1293261||rs139604259||rs139898146||rs2375278||rs2375279||rs28513325||rs28695210||rs2982360||rs2986163||rs2986164||rs3091240||rs3091242||rs34002682||rs34006994||rs34054126||rs34596921||rs34791230||rs35065124||rs35148262||rs35176086||rs35225089||rs35568851||rs35945278||rs376477778||rs4518840||rs4649085|…	TRUE	intron_variant	MODIFIER	TMEM57	ENSG00000204178	14.46	0.953326	25747230	rs586178
1_10	23235170	26102056	FALSE	1	25777743	25451252	rs6699113	chr1:25777743_C_T	M_HDL_FC_pct	C	T	0.5507	0.0392	0.2036	0.5566	0.0152	0.0017	17.6	+-+	69.8	6.633	2	1.44	Free Cholesterol to Total Lipids in Medium HDL percentage	%	Relative lipoprotein lipid concentrations	Medium HDL ratios	Percentage	23642	23942	0.00751248	0.0206573	0.145025	-0.0194467	0.0137382	0.804328	0.0158469	0.00176349	18.5915	rs1043879||rs10903129||rs111941366||rs11249249||rs11802413||rs12027110||rs12027135||rs1293259||rs1293261||rs139604259||rs139898146||rs2375278||rs2375279||rs28513325||rs28695210||rs2982360||rs2986163||rs2986164||rs3091240||rs3091242||rs34002682||rs34006994||rs34054126||rs34596921||rs34791230||rs35065124||rs35148262||rs35176086||rs35225089||rs35568851||rs35945278||rs376477778||rs4518840||rs4649085|…	TRUE	intron_variant	MODIFIER	TMEM57	ENSG00000204178	0.066	0.957725	25747230	rs586178
1_10	23235170	26102056	FALSE	1	25778106	25451615	rs7554255	chr1:25778106_C_T	L_HDL_FC_pct	C	T	0.5505	0.0402	0.2034	0.5566	0.0182	0.0019	21.61	+++	0	1.6	2	0.3475	Free Cholesterol to Total Lipids in Large HDL percentage	%	Relative lipoprotein lipid concentrations	Large HDL ratios	Percentage	23637	23937	0.0105204	0.021409	0.205413	0.000742493	0.0145681	0.0180221	0.0185574	0.00189528	21.9114	rs1043879||rs10903129||rs111941366||rs11249249||rs11802413||rs12027110||rs12027135||rs1293259||rs1293261||rs139604259||rs139898146||rs2375278||rs2375279||rs28513325||rs28695210||rs2982360||rs2986163||rs2986164||rs3091240||rs3091242||rs34002682||rs34006994||rs34054126||rs34596921||rs34791230||rs35065124||rs35148262||rs35176086||rs35225089||rs35568851||rs35945278||rs376477778||rs4518840||rs4649085|…	TRUE	intron_variant	MODIFIER	TMEM57	ENSG00000204178	5.435	0.957768	25747230	rs586178
1_10	23235170	26102056	FALSE	1	25793663	25467172	rs61775180	chr1:25793663_C_T	L_HDL_PL_pct	C	T	0.4202	0.0347	0.1068	0.6232	0.02	0.002	23.3	++-	6.6	2.141	2	0.4649	Phospholipids to Total Lipids in Large HDL percentage	%	Relative lipoprotein lipid concentrations	Large HDL ratios	Percentage	23634	23934	-0.0206979	0.028096	0.336003	0.0174483	0.0150451	0.60879	0.0202374	0.00199938	23.3544	rs1043879||rs10903129||rs111941366||rs11249249||rs11802413||rs12027110||rs12027135||rs1293259||rs1293261||rs139604259||rs139898146||rs2375278||rs2375279||rs2982360||rs2986163||rs2986164||rs3091240||rs3091242||rs34002682||rs34006994||rs34054126||rs34596921||rs34791230||rs35065124||rs35148262||rs35176086||rs35225089||rs35568851||rs35945278||rs376477778||rs4518840||rs4649085||rs55794721||rs586178||r…	TRUE	intron_variant	MODIFIER	TMEM57	ENSG00000204178	2.414	0.882882	25747230	rs586178
1_10	23235170	26102056	FALSE	1	25793663	25467172	rs61775180	chr1:25793663_C_T	L_LDL_C_pct	C	T	0.4203	0.0352	0.1068	0.6232	-0.0143	0.002	12.21	--+	57.4	4.693	2	1.019	Cholesterol to Total Lipids in Large LDL percentage	%	Relative lipoprotein lipid concentrations	Large LDL ratios	Percentage	23615	23915	0.0448084	0.0277517	0.973084	-0.00907379	0.0148653	0.266324	-0.0146631	0.00200431	12.5919	rs1043879||rs10903129||rs111941366||rs11249249||rs11802413||rs12027110||rs12027135||rs1293259||rs1293261||rs139604259||rs139898146||rs2375278||rs2375279||rs2982360||rs2986163||rs2986164||rs3091240||rs3091242||rs34002682||rs34006994||rs34054126||rs34596921||rs34791230||rs35065124||rs35148262||rs35176086||rs35225089||rs35568851||rs35945278||rs376477778||rs4518840||rs4649085||rs55794721||rs586178||r…	TRUE	intron_variant	MODIFIER	TMEM57	ENSG00000204178	2.414	0.882882	25747230	rs586178
1_10	23235170	26102056	FALSE	1	25797832	25471341	rs34002682	chr1:25797832_C_CA	XL_HDL_P	CA	C	0.4455	0.0292	0.3587	0.5592	0.0163	0.0018	18.8	+--	57.1	4.665	2	1.013	Concentration of Very Large HDL Particles	mmol/L	Lipoprotein subclasses	Very large HDL (average diameter 14.3 nm)	Non-derived	23551	23851	0.0114128	0.0178784	0.281298	0.00466522	0.0143065	0.12822	-0.016918	0.00182614	19.7071	rs1043879||rs10903129||rs111941366||rs11249249||rs11802413||rs12027110||rs12027135||rs1293259||rs1293261||rs139604259||rs139898146||rs2375278||rs2375279||rs28513325||rs2982360||rs2986163||rs2986164||rs3091240||rs3091242||rs34002682||rs34006994||rs34054126||rs34596921||rs34791230||rs35065124||rs35148262||rs35176086||rs35225089||rs35568851||rs35945278||rs376477778||rs4518840||rs4649085||rs55794721|…	TRUE	intron_variant	MODIFIER	TMEM57	ENSG00000204178	0.728	0.946396	25747230	rs586178
1_10	23235170	26102056	FALSE	1	25802056	25475565	rs66844552	chr1:25802056_A_G	M_HDL_PL_pct	A	G	0.4079	0.0422	0.2353	0.5987	-0.013	0.002	10.17	---	0	0.539	2	0.117	Phospholipids to Total Lipids in Medium HDL percentage	%	Relative lipoprotein lipid concentrations	Medium HDL ratios	Percentage	23639	23939	0.0103637	0.0212548	0.203539	0.0238853	0.015163	0.938536	0.0128165	0.00201671	9.68142	rs1043879||rs10903129||rs111941366||rs11249249||rs11802413||rs12027110||rs12027135||rs1293259||rs1293261||rs139604259||rs139898146||rs2375278||rs2375279||rs28513325||rs2982360||rs2986163||rs2986164||rs3091240||rs3091242||rs34002682||rs34006994||rs34054126||rs34596921||rs34791230||rs35065124||rs35148262||rs35176086||rs35225089||rs35568851||rs35945278||rs376477778||rs4649085||rs55794721||rs586178||…	TRUE	intron_variant	MODIFIER	TMEM57	ENSG00000204178	0.130	0.869208	25747230	rs586178
1_10	23235170	26102056	FALSE	1	25811546	25485055	rs35633988	chr1:25811546_A_T	XL_VLDL_PL_pct	T	A	0.4347	0.029	0.4302	0.6415	-0.0138	0.0021	10.55	---	0	1.207	2	0.2621	Phospholipids to Total Lipids in Very Large VLDL percentage	%	Relative lipoprotein lipid concentrations	Very large VLDL ratios	Percentage	23584	23884	-0.0292358	0.018481	0.94438	-0.0243463	0.0152231	0.959577	-0.0134349	0.00211215	9.69728	rs1043879||rs10903129||rs111941366||rs11249249||rs11802413||rs12027110||rs12027135||rs1293259||rs1293261||rs139604259||rs139898146||rs2375278||rs2375279||rs28513325||rs2982360||rs2986163||rs2986164||rs3091240||rs3091242||rs34002682||rs34006994||rs34054126||rs34596921||rs34791230||rs35065124||rs35148262||rs35176086||rs35225089||rs35568851||rs35945278||rs376477778||rs4518840||rs4649085||rs55794721|…	TRUE	intron_variant	MODIFIER	TMEM57	ENSG00000204178	5.987	0.921322	25747230	rs586178
1_10	23235170	26102056	FALSE	1	25816847	25490356	rs72660960	chr1:25816847_C_T	L_HDL_C_pct	T	C	0.4439	0.0277	0.5527	0.9367	-0.0145	0.0019	14.2	---	0	0.525	2	0.1139	Cholesterol to Total Lipids in Large HDL percentage	%	Relative lipoprotein lipid concentrations	Large HDL ratios	Percentage	23635	23935	0.00630021	0.0384829	0.0605027	0.00377948	0.0156738	0.0918089	0.0147014	0.0018786	14.297	rs1043879||rs10903129||rs111941366||rs11249249||rs11802413||rs12027110||rs12027135||rs1293261||rs139604259||rs139898146||rs2982360||rs2986163||rs2986164||rs3091240||rs3091242||rs34002682||rs34006994||rs34054126||rs34596921||rs34791230||rs35065124||rs35148262||rs35176086||rs35225089||rs35568851||rs35945278||rs376477778||rs4649085||rs55794721||rs586178||rs596608||rs614385||rs61775180||rs61775184||r…	TRUE	intron_variant	MODIFIER	TMEM57	ENSG00000204178	8.143	0.814858	25713333	-
1_10	23235170	26102056	FALSE	1	25816847	25490356	rs72660960	chr1:25816847_C_T	L_VLDL_CE_pct	T	C	0.4437	0.0285	0.5527	0.9367	-0.0136	0.002	11.37	---	0	0.636	2	0.1382	Cholesteryl Esters to Total Lipids in Large VLDL percentage	%	Relative lipoprotein lipid concentrations	Large VLDL ratios	Percentage	23591	23891	0.0171013	0.0396613	0.176307	0.0259984	0.0158248	0.998244	0.0133573	0.00197447	10.8751	rs1043879||rs10903129||rs111941366||rs11249249||rs11802413||rs12027110||rs12027135||rs1293261||rs139604259||rs139898146||rs2982360||rs2986163||rs2986164||rs3091240||rs3091242||rs34002682||rs34006994||rs34054126||rs34596921||rs34791230||rs35065124||rs35148262||rs35176086||rs35225089||rs35568851||rs35945278||rs376477778||rs4649085||rs55794721||rs586178||rs596608||rs614385||rs61775180||rs61775184||r…	TRUE	intron_variant	MODIFIER	TMEM57	ENSG00000204178	8.143	0.814858	25713333	-
1_10	23235170	26102056	FALSE	1	25816847	25490356	rs72660960	chr1:25816847_C_T	M_VLDL_CE_pct	T	C	0.4437	0.0283	0.5527	0.9367	-0.0135	0.0019	11.96	---	0	0.096	2	0.02093	Cholesteryl Esters to Total Lipids in Medium VLDL percentage	%	Relative lipoprotein lipid concentrations	Medium VLDL ratios	Percentage	23596	23896	0.0211224	0.0382791	0.235759	0.0170953	0.0155377	0.56667	0.0133843	0.00190772	11.6411	rs1043879||rs10903129||rs111941366||rs11249249||rs11802413||rs12027110||rs12027135||rs1293261||rs139604259||rs139898146||rs2982360||rs2986163||rs2986164||rs3091240||rs3091242||rs34002682||rs34006994||rs34054126||rs34596921||rs34791230||rs35065124||rs35148262||rs35176086||rs35225089||rs35568851||rs35945278||rs376477778||rs4649085||rs55794721||rs586178||rs596608||rs614385||rs61775180||rs61775184||r…	TRUE	intron_variant	MODIFIER	TMEM57	ENSG00000204178	8.143	0.814858	25713333	-
1_10	23235170	26102056	FALSE	1	25816847	25490356	rs72660960	chr1:25816847_C_T	M_VLDL_C_pct	T	C	0.4437	0.0284	0.5527	0.9367	-0.0142	0.0019	13.07	---	0	0.113	2	0.02455	Cholesterol to Total Lipids in Medium VLDL percentage	%	Relative lipoprotein lipid concentrations	Medium VLDL ratios	Percentage	23595	23895	0.0236972	0.0384094	0.269816	0.0176988	0.015573	0.592195	0.014127	0.00192039	12.7234	rs1043879||rs10903129||rs111941366||rs11249249||rs11802413||rs12027110||rs12027135||rs1293261||rs139604259||rs139898146||rs2982360||rs2986163||rs2986164||rs3091240||rs3091242||rs34002682||rs34006994||rs34054126||rs34596921||rs34791230||rs35065124||rs35148262||rs35176086||rs35225089||rs35568851||rs35945278||rs376477778||rs4649085||rs55794721||rs586178||rs596608||rs614385||rs61775180||rs61775184||r…	TRUE	intron_variant	MODIFIER	TMEM57	ENSG00000204178	8.143	0.814858	25713333	-
1_10	23235170	26102056	FALSE	1	25816847	25490356	rs72660960	chr1:25816847_C_T	M_VLDL_FC_pct	T	C	0.4436	0.0286	0.5527	0.9367	-0.0157	0.0019	15.11	---	0	0.088	2	0.01906	Free Cholesterol to Total Lipids in Medium VLDL percentage	%	Relative lipoprotein lipid concentrations	Medium VLDL ratios	Percentage	23597	23897	0.0248764	0.0391058	0.280096	0.0184504	0.0156994	0.619965	0.0156081	0.00196269	14.7376	rs1043879||rs10903129||rs111941366||rs11249249||rs11802413||rs12027110||rs12027135||rs1293261||rs139604259||rs139898146||rs2982360||rs2986163||rs2986164||rs3091240||rs3091242||rs34002682||rs34006994||rs34054126||rs34596921||rs34791230||rs35065124||rs35148262||rs35176086||rs35225089||rs35568851||rs35945278||rs376477778||rs4649085||rs55794721||rs586178||rs596608||rs614385||rs61775180||rs61775184||r…	TRUE	intron_variant	MODIFIER	TMEM57	ENSG00000204178	8.143	0.814858	25713333	-
1_10	23235170	26102056	FALSE	1	25816847	25490356	rs72660960	chr1:25816847_C_T	M_VLDL_PL_pct	T	C	0.4436	0.0287	0.5527	0.9367	-0.0166	0.002	16.54	---	0	0.389	2	0.08446	Phospholipids to Total Lipids in Medium VLDL percentage	%	Relative lipoprotein lipid concentrations	Medium VLDL ratios	Percentage	23594	23894	0.0356099	0.0396204	0.433241	0.0228235	0.0157678	0.830431	0.0164871	0.00198598	15.9889	rs1043879||rs10903129||rs111941366||rs11249249||rs11802413||rs12027110||rs12027135||rs1293261||rs139604259||rs139898146||rs2982360||rs2986163||rs2986164||rs3091240||rs3091242||rs34002682||rs34006994||rs34054126||rs34596921||rs34791230||rs35065124||rs35148262||rs35176086||rs35225089||rs35568851||rs35945278||rs376477778||rs4649085||rs55794721||rs586178||rs596608||rs614385||rs61775180||rs61775184||r…	TRUE	intron_variant	MODIFIER	TMEM57	ENSG00000204178	8.143	0.814858	25713333	-
1_10	23235170	26102056	FALSE	1	25816847	25490356	rs72660960	chr1:25816847_C_T	M_VLDL_TG_pct	T	C	0.4437	0.0285	0.5527	0.9367	0.015	0.0019	14.23	+++	0	0.218	2	0.04733	Triglycerides to Total Lipids in Medium VLDL percentage	%	Relative lipoprotein lipid concentrations	Medium VLDL ratios	Percentage	23598	23898	-0.0290809	0.038663	0.344906	-0.0194251	0.0156123	0.670763	-0.0148581	0.00193394	13.8078	rs1043879||rs10903129||rs111941366||rs11249249||rs11802413||rs12027110||rs12027135||rs1293261||rs139604259||rs139898146||rs2982360||rs2986163||rs2986164||rs3091240||rs3091242||rs34002682||rs34006994||rs34054126||rs34596921||rs34791230||rs35065124||rs35148262||rs35176086||rs35225089||rs35568851||rs35945278||rs376477778||rs4649085||rs55794721||rs586178||rs596608||rs614385||rs61775180||rs61775184||r…	TRUE	intron_variant	MODIFIER	TMEM57	ENSG00000204178	8.143	0.814858	25713333	-
1_10	23235170	26102056	FALSE	1	25816847	25490356	rs72660960	chr1:25816847_C_T	S_VLDL_FC_pct	T	C	0.4437	0.0286	0.5527	0.9367	-0.0132	0.0019	11.19	---	0	0.219	2	0.04746	Free Cholesterol to Total Lipids in Small VLDL percentage	%	Relative lipoprotein lipid concentrations	Small VLDL ratios	Percentage	23602	23902	0.0307565	0.038477	0.372542	0.0116282	0.0155672	0.341911	0.0131759	0.00193825	10.9738	rs1043879||rs10903129||rs111941366||rs11249249||rs11802413||rs12027110||rs12027135||rs1293261||rs139604259||rs139898146||rs2982360||rs2986163||rs2986164||rs3091240||rs3091242||rs34002682||rs34006994||rs34054126||rs34596921||rs34791230||rs35065124||rs35148262||rs35176086||rs35225089||rs35568851||rs35945278||rs376477778||rs4649085||rs55794721||rs586178||rs596608||rs614385||rs61775180||rs61775184||r…	TRUE	intron_variant	MODIFIER	TMEM57	ENSG00000204178	8.143	0.814858	25713333	-
1_10	23235170	26102056	FALSE	1	25816847	25490356	rs72660960	chr1:25816847_C_T	S_VLDL_PL_pct	T	C	0.4436	0.0286	0.5527	0.9367	-0.0135	0.0019	11.65	---	0	0.07	2	0.01526	Phospholipids to Total Lipids in Small VLDL percentage	%	Relative lipoprotein lipid concentrations	Small VLDL ratios	Percentage	23599	23899	0.0207756	0.0385086	0.229488	0.0106123	0.015584	0.304615	0.013529	0.00194071	11.5027	rs1043879||rs10903129||rs111941366||rs11249249||rs11802413||rs12027110||rs12027135||rs1293261||rs139604259||rs139898146||rs2982360||rs2986163||rs2986164||rs3091240||rs3091242||rs34002682||rs34006994||rs34054126||rs34596921||rs34791230||rs35065124||rs35148262||rs35176086||rs35225089||rs35568851||rs35945278||rs376477778||rs4649085||rs55794721||rs586178||rs596608||rs614385||rs61775180||rs61775184||r…	TRUE	intron_variant	MODIFIER	TMEM57	ENSG00000204178	8.143	0.814858	25713333	-
1_10	23235170	26102056	FALSE	1	25816847	25490356	rs72660960	chr1:25816847_C_T	XL_HDL_C	T	C	0.4439	0.0274	0.5527	0.9367	-0.0152	0.0018	16.5	-++	57.1	4.661	2	1.012	Cholesterol in Very Large HDL	mmol/L	Lipoprotein subclasses	Very large HDL (average diameter 14.3 nm)	Composite	23554	23854	-0.0305007	0.0380787	0.373519	-0.0116778	0.0151282	0.356389	0.0156585	0.00181232	17.2502	rs1043879||rs10903129||rs111941366||rs11249249||rs11802413||rs12027110||rs12027135||rs1293261||rs139604259||rs139898146||rs2982360||rs2986163||rs2986164||rs3091240||rs3091242||rs34002682||rs34006994||rs34054126||rs34596921||rs34791230||rs35065124||rs35148262||rs35176086||rs35225089||rs35568851||rs35945278||rs376477778||rs4649085||rs55794721||rs586178||rs596608||rs614385||rs61775180||rs61775184||r…	TRUE	intron_variant	MODIFIER	TMEM57	ENSG00000204178	8.143	0.814858	25713333	-
1_10	23235170	26102056	FALSE	1	25816847	25490356	rs72660960	chr1:25816847_C_T	XL_HDL_CE	T	C	0.444	0.0272	0.5527	0.9367	-0.0151	0.0018	16.63	-++	55.2	4.463	2	0.9691	Cholesteryl Esters in Very Large HDL	mmol/L	Lipoprotein subclasses	Very large HDL (average diameter 14.3 nm)	Non-derived	23555	23855	-0.0278672	0.0379547	0.334594	-0.0113953	0.0150027	0.349182	0.0155482	0.00179314	17.3679	rs1043879||rs10903129||rs111941366||rs11249249||rs11802413||rs12027110||rs12027135||rs1293261||rs139604259||rs139898146||rs2982360||rs2986163||rs2986164||rs3091240||rs3091242||rs34002682||rs34006994||rs34054126||rs34596921||rs34791230||rs35065124||rs35148262||rs35176086||rs35225089||rs35568851||rs35945278||rs376477778||rs4649085||rs55794721||rs586178||rs596608||rs614385||rs61775180||rs61775184||r…	TRUE	intron_variant	MODIFIER	TMEM57	ENSG00000204178	8.143	0.814858	25713333	-
1_10	23235170	26102056	FALSE	1	25816847	25490356	rs72660960	chr1:25816847_C_T	XL_HDL_FC	T	C	0.4438	0.028	0.5527	0.9367	-0.0151	0.0019	15.08	-++	66.6	5.98	2	1.299	Free Cholesterol in Very Large HDL	mmol/L	Lipoprotein subclasses	Very large HDL (average diameter 14.3 nm)	Non-derived	23556	23856	-0.0395922	0.0385388	0.516751	-0.015517	0.0155634	0.49654	0.0156863	0.00189189	15.9509	rs1043879||rs10903129||rs111941366||rs11249249||rs11802413||rs12027110||rs12027135||rs1293261||rs139604259||rs139898146||rs2982360||rs2986163||rs2986164||rs3091240||rs3091242||rs34002682||rs34006994||rs34054126||rs34596921||rs34791230||rs35065124||rs35148262||rs35176086||rs35225089||rs35568851||rs35945278||rs376477778||rs4649085||rs55794721||rs586178||rs596608||rs614385||rs61775180||rs61775184||r…	TRUE	intron_variant	MODIFIER	TMEM57	ENSG00000204178	8.143	0.814858	25713333	-
1_10	23235170	26102056	FALSE	1	25816847	25490356	rs72660960	chr1:25816847_C_T	XL_VLDL_FC_pct	T	C	0.4436	0.0288	0.5527	0.9367	-0.0143	0.002	12.19	---	0	0.065	2	0.01412	Free Cholesterol to Total Lipids in Very Large VLDL percentage	%	Relative lipoprotein lipid concentrations	Very large VLDL ratios	Percentage	23587	23887	0.0181084	0.0397718	0.187831	0.0179924	0.0159154	0.587934	0.0142066	0.00200312	11.8796	rs1043879||rs10903129||rs111941366||rs11249249||rs11802413||rs12027110||rs12027135||rs1293261||rs139604259||rs139898146||rs2982360||rs2986163||rs2986164||rs3091240||rs3091242||rs34002682||rs34006994||rs34054126||rs34596921||rs34791230||rs35065124||rs35148262||rs35176086||rs35225089||rs35568851||rs35945278||rs376477778||rs4649085||rs55794721||rs586178||rs596608||rs614385||rs61775180||rs61775184||r…	TRUE	intron_variant	MODIFIER	TMEM57	ENSG00000204178	8.143	0.814858	25713333	-
1_10	23235170	26102056	FALSE	1	25816847	25490356	rs72660960	chr1:25816847_C_T	XL_VLDL_TG_pct	T	C	0.4435	0.029	0.5527	0.9367	0.0129	0.002	10.14	+++	0	0.261	2	0.05665	Triglycerides to Total Lipids in Very Large VLDL percentage	%	Relative lipoprotein lipid concentrations	Very large VLDL ratios	Percentage	23588	23888	-0.0120567	0.0391878	0.120138	-0.0208792	0.0157817	0.730874	-0.0127612	0.00199625	9.78757	rs1043879||rs10903129||rs111941366||rs11249249||rs11802413||rs12027110||rs12027135||rs1293261||rs139604259||rs139898146||rs2982360||rs2986163||rs2986164||rs3091240||rs3091242||rs34002682||rs34006994||rs34054126||rs34596921||rs34791230||rs35065124||rs35148262||rs35176086||rs35225089||rs35568851||rs35945278||rs376477778||rs4649085||rs55794721||rs586178||rs596608||rs614385||rs61775180||rs61775184||r…	TRUE	intron_variant	MODIFIER	TMEM57	ENSG00000204178	8.143	0.814858	25713333	-
1_10	23235170	26102056	FALSE	1	25818452	25491961	rs72660961	chr1:25818452_C_T	S_VLDL_C_pct	C	T	0.4434	0.0273	0.0415	0.4468	0.0131	0.002	10.52	+++	0	0.872	2	0.1894	Cholesterol to Total Lipids in Small VLDL percentage	%	Relative lipoprotein lipid concentrations	Small VLDL ratios	Percentage	23600	23900	0.0556041	0.0481814	0.604715	0.017888	0.015803	0.588953	0.0129936	0.00199458	10.1369	rs1005734||rs1043879||rs10903129||rs111941366||rs11249249||rs11802413||rs12027110||rs12027135||rs12032634||rs1293261||rs1395621||rs139604259||rs139898146||rs2982360||rs2986163||rs2986164||rs3091240||rs3091242||rs34002682||rs34006994||rs34054126||rs34596921||rs34791230||rs35065124||rs35148262||rs35176086||rs35225089||rs35568851||rs35945278||rs376477778||rs3767879||rs4649038||rs4649085||rs55794721|…	TRUE	intron_variant	MODIFIER	TMEM57	ENSG00000204178	4.202	0.811996	25713333	-
1_10	23235170	26102056	FALSE	1	25818452	25491961	rs72660961	chr1:25818452_C_T	S_VLDL_TG_pct	C	T	0.4434	0.0272	0.0415	0.4468	-0.0134	0.002	11.15	---	0	0.735	2	0.1597	Triglycerides to Total Lipids in Small VLDL percentage	%	Relative lipoprotein lipid concentrations	Small VLDL ratios	Percentage	23603	23903	-0.0540708	0.0480453	0.584335	-0.0155421	0.0157462	0.489961	-0.0133459	0.00197891	10.8125	rs1005734||rs1043879||rs10903129||rs111941366||rs11249249||rs11802413||rs12027110||rs12027135||rs12032634||rs1293261||rs1395621||rs139604259||rs139898146||rs2982360||rs2986163||rs2986164||rs3091240||rs3091242||rs34002682||rs34006994||rs34054126||rs34596921||rs34791230||rs35065124||rs35148262||rs35176086||rs35225089||rs35568851||rs35945278||rs376477778||rs3767879||rs4649038||rs4649085||rs55794721|…	TRUE	intron_variant	MODIFIER	TMEM57	ENSG00000204178	4.202	0.811996	25713333	-
1_10	23235170	26102056	FALSE	1	25818452	25491961	rs72660961	chr1:25818452_C_T	XS_VLDL_FC_pct	C	T	0.4432	0.0281	0.0415	0.4468	0.0155	0.0021	13.36	+++	0	0.078	2	0.01699	Free Cholesterol to Total Lipids in Very Small VLDL percentage	%	Relative lipoprotein lipid concentrations	Very small VLDL ratios	Percentage	23607	23907	0.0169898	0.0484427	0.139184	0.0198759	0.0159339	0.673149	0.0154097	0.00207039	13.0066	rs1005734||rs1043879||rs10903129||rs111941366||rs11249249||rs11802413||rs12027110||rs12027135||rs12032634||rs1293261||rs1395621||rs139604259||rs139898146||rs2982360||rs2986163||rs2986164||rs3091240||rs3091242||rs34002682||rs34006994||rs34054126||rs34596921||rs34791230||rs35065124||rs35148262||rs35176086||rs35225089||rs35568851||rs35945278||rs376477778||rs3767879||rs4649038||rs4649085||rs55794721|…	TRUE	intron_variant	MODIFIER	TMEM57	ENSG00000204178	4.202	0.811996	25713333	-
1_10	23235170	26102056	FALSE	1	25825950	25499459	rs67125653	chr1:25825950_G_T	S_HDL_FC_pct	G	T	0.4493	0.0396	0.4434	0.799	-0.0223	0.0019	30.79	---	0	0.642	2	0.1395	Free Cholesterol to Total Lipids in Small HDL percentage	%	Relative lipoprotein lipid concentrations	Small HDL ratios	Percentage	23647	23947	-0.0177	0.022542	0.364178	-0.0108404	0.0149249	0.330093	-0.0225044	0.00193036	30.6807	rs1043879||rs10903129||rs111941366||rs11249249||rs11802413||rs12027110||rs12027135||rs1293259||rs1293261||rs139604259||rs139898146||rs2375278||rs2375279||rs28513325||rs2982360||rs2986163||rs2986164||rs3091240||rs3091242||rs34002682||rs34006994||rs34054126||rs34596921||rs34791230||rs35065124||rs35148262||rs35176086||rs35225089||rs35568851||rs35945278||rs376477778||rs4518840||rs4649085||rs55794721|…	TRUE	3_prime_UTR_variant	MODIFIER	TMEM57	ENSG00000204178	1.744	0.954164	25747230	rs586178
1_11	26623418	29339402	FALSE	1	26987646	26661155	rs193084249	chr1:26987646_A_G	ApoA1	A	G	0.0237	0.0012	0.9762	0.992	0.0703	0.0061	29.81	++?	0	0.16	1	0.162	Apolipoprotein A1	g/l	Apolipoproteins		Non-derived	23440	23740				-0.0368712	0.0837549	0.180606	-0.0705121	0.00613939	29.8052	rs112535818||rs113520491||rs114165349||rs12738345||rs12748152||rs12749822||rs12753981||rs12759594||rs145685168||rs148268445||rs17360994||rs182050989||rs190077222||rs193084249||rs34175245||rs34217609||rs34232231||rs34397747||rs34460334||rs34556682||rs34696599||rs34924059||rs35538083||rs35617712||rs374614943||rs41291086||rs41309280||rs4579782||rs6686271||rs71636776||rs71636778||rs71636784||rs716367…	TRUE	intergenic_variant	MODIFIER	-	-	2.136	0.869262	27180088	rs75460349
1_11	26623418	29339402	FALSE	1	26987646	26661155	rs193084249	chr1:26987646_A_G	DHA_pct	A	G	0.0237	0.0012	0.9762	0.992	0.0428	0.0066	9.93	++?	0	0.001	1	0.01195	Docosahexaenoic Acid to Total Fatty Acids percentage	%	Fatty acids	Fatty acid ratios	Percentage	23457	23757				-0.0398571	0.0861237	0.191441	-0.042797	0.00665895	9.88552	rs112535818||rs113520491||rs114165349||rs12738345||rs12748152||rs12749822||rs12753981||rs12759594||rs145685168||rs148268445||rs17360994||rs182050989||rs190077222||rs193084249||rs34175245||rs34217609||rs34232231||rs34397747||rs34460334||rs34556682||rs34696599||rs34924059||rs35538083||rs35617712||rs374614943||rs41291086||rs41309280||rs4579782||rs6686271||rs71636776||rs71636778||rs71636784||rs716367…	TRUE	intergenic_variant	MODIFIER	-	-	2.136	0.869262	27180088	rs75460349
1_11	26623418	29339402	FALSE	1	26987646	26661155	rs193084249	chr1:26987646_A_G	HDL_FC	A	G	0.0237	0.0011	0.9762	0.992	0.059	0.0059	23.16	++?	0	0.012	1	0.03896	Free Cholesterol in HDL	mmol/L	Free cholesterol		Composite	23422	23722				-0.0677563	0.0817816	0.389994	-0.0589219	0.00586607	23.0128	rs112535818||rs113520491||rs114165349||rs12738345||rs12748152||rs12749822||rs12753981||rs12759594||rs145685168||rs148268445||rs17360994||rs182050989||rs190077222||rs193084249||rs34175245||rs34217609||rs34232231||rs34397747||rs34460334||rs34556682||rs34696599||rs34924059||rs35538083||rs35617712||rs374614943||rs41291086||rs41309280||rs4579782||rs6686271||rs71636776||rs71636778||rs71636784||rs716367…	TRUE	intergenic_variant	MODIFIER	-	-	2.136	0.869262	27180088	rs75460349
1_11	26623418	29339402	FALSE	1	26987646	26661155	rs193084249	chr1:26987646_A_G	HDL_L	A	G	0.0237	0.0011	0.9762	0.992	0.0719	0.006	32.85	++?	0	0.081	1	0.1099	Total Lipids in HDL	mmol/L	Total lipids		Composite	23426	23726				-0.0486462	0.0821776	0.256588	-0.072038	0.00597064	32.7934	rs112535818||rs113520491||rs114165349||rs12738345||rs12748152||rs12749822||rs12753981||rs12759594||rs145685168||rs148268445||rs17360994||rs182050989||rs190077222||rs193084249||rs34175245||rs34217609||rs34232231||rs34397747||rs34460334||rs34556682||rs34696599||rs34924059||rs35538083||rs35617712||rs374614943||rs41291086||rs41309280||rs4579782||rs6686271||rs71636776||rs71636778||rs71636784||rs716367…	TRUE	intergenic_variant	MODIFIER	-	-	2.136	0.869262	27180088	rs75460349
1_11	26623418	29339402	FALSE	1	26987646	26661155	rs193084249	chr1:26987646_A_G	HDL_PL	A	G	0.0237	0.0011	0.9762	0.992	0.0704	0.006	30.93	++?	0	0.259	1	0.2142	Phospholipids in HDL	mmol/L	Phospholipids		Composite	23414	23714				-0.0284792	0.0826527	0.136426	-0.0706674	0.00603325	30.9612	rs112535818||rs113520491||rs114165349||rs12738345||rs12748152||rs12749822||rs12753981||rs12759594||rs145685168||rs148268445||rs17360994||rs182050989||rs190077222||rs193084249||rs34175245||rs34217609||rs34232231||rs34397747||rs34460334||rs34556682||rs34696599||rs34924059||rs35538083||rs35617712||rs374614943||rs41291086||rs41309280||rs4579782||rs6686271||rs71636776||rs71636778||rs71636784||rs716367…	TRUE	intergenic_variant	MODIFIER	-	-	2.136	0.869262	27180088	rs75460349
1_11	26623418	29339402	FALSE	1	26987646	26661155	rs193084249	chr1:26987646_A_G	L_HDL_FC	A	G	0.0237	0.0011	0.9762	0.992	0.0585	0.0057	23.7	++?	0	0.04	1	0.07453	Free Cholesterol in Large HDL	mmol/L	Lipoprotein subclasses	Large HDL (average diameter 12.1 nm)	Non-derived	23563	23863				-0.0424851	0.0807418	0.222747	-0.058589	0.00575136	23.6446	rs112535818||rs113520491||rs114165349||rs12738345||rs12748152||rs12749822||rs12753981||rs12759594||rs145685168||rs148268445||rs17360994||rs182050989||rs190077222||rs193084249||rs34175245||rs34217609||rs34232231||rs34397747||rs34460334||rs34556682||rs34696599||rs34924059||rs35538083||rs35617712||rs374614943||rs41291086||rs41309280||rs4579782||rs6686271||rs71636776||rs71636778||rs71636784||rs716367…	TRUE	intergenic_variant	MODIFIER	-	-	2.136	0.869262	27180088	rs75460349
1_11	26623418	29339402	FALSE	1	26987646	26661155	rs193084249	chr1:26987646_A_G	M_HDL_FC	A	G	0.0237	0.0012	0.9762	0.992	0.0714	0.0061	31.34	++?	0	0.239	1	0.204	Free Cholesterol in Medium HDL	mmol/L	Lipoprotein subclasses	Medium HDL (average diameter 10.9 nm)	Non-derived	23570	23870				-0.0310236	0.0828926	0.149839	-0.0716301	0.0060754	31.358	rs112535818||rs113520491||rs114165349||rs12738345||rs12748152||rs12749822||rs12753981||rs12759594||rs145685168||rs148268445||rs17360994||rs182050989||rs190077222||rs193084249||rs34175245||rs34217609||rs34232231||rs34397747||rs34460334||rs34556682||rs34696599||rs34924059||rs35538083||rs35617712||rs374614943||rs41291086||rs41309280||rs4579782||rs6686271||rs71636776||rs71636778||rs71636784||rs716367…	TRUE	intergenic_variant	MODIFIER	-	-	2.136	0.869262	27180088	rs75460349
1_11	26623418	29339402	FALSE	1	26987646	26661155	rs193084249	chr1:26987646_A_G	M_HDL_FC_pct	A	G	0.0237	0.0011	0.9762	0.992	0.0436	0.0059	12.98	++?	8.6	1.094	1	0.5293	Free Cholesterol to Total Lipids in Medium HDL percentage	%	Relative lipoprotein lipid concentrations	Medium HDL ratios	Percentage	23642	23942				-0.12994	0.0827379	0.934426	-0.0431791	0.00588075	12.6784	rs112535818||rs113520491||rs114165349||rs12738345||rs12748152||rs12749822||rs12753981||rs12759594||rs145685168||rs148268445||rs17360994||rs182050989||rs190077222||rs193084249||rs34175245||rs34217609||rs34232231||rs34397747||rs34460334||rs34556682||rs34696599||rs34924059||rs35538083||rs35617712||rs374614943||rs41291086||rs41309280||rs4579782||rs6686271||rs71636776||rs71636778||rs71636784||rs716367…	TRUE	intergenic_variant	MODIFIER	-	-	2.136	0.869262	27180088	rs75460349
1_11	26623418	29339402	FALSE	1	26987646	26661155	rs193084249	chr1:26987646_A_G	M_HDL_L	A	G	0.0237	0.0012	0.9762	0.992	0.0763	0.0062	33.55	++?	0	0.757	1	0.4155	Total Lipids in Medium HDL	mmol/L	Lipoprotein subclasses	Medium HDL (average diameter 10.9 nm)	Composite	23566	23866				-0.00345403	0.0838903	0.0145026	-0.0766629	0.00626436	33.7102	rs112535818||rs113520491||rs114165349||rs12738345||rs12748152||rs12749822||rs12753981||rs12759594||rs145685168||rs148268445||rs17360994||rs182050989||rs190077222||rs193084249||rs34175245||rs34217609||rs34232231||rs34397747||rs34460334||rs34556682||rs34696599||rs34924059||rs35538083||rs35617712||rs374614943||rs41291086||rs41309280||rs4579782||rs6686271||rs71636776||rs71636778||rs71636784||rs716367…	TRUE	intergenic_variant	MODIFIER	-	-	2.136	0.869262	27180088	rs75460349
1_11	26623418	29339402	FALSE	1	26987646	26661155	rs193084249	chr1:26987646_A_G	M_HDL_P	A	G	0.0237	0.0012	0.9762	0.992	0.0778	0.0062	35.69	++?	0	0.508	1	0.3222	Concentration of Medium HDL Particles	mmol/L	Lipoprotein subclasses	Medium HDL (average diameter 10.9 nm)	Non-derived	23565	23865				-0.0185358	0.0833858	0.0840264	-0.0781058	0.00618884	35.7879	rs112535818||rs113520491||rs114165349||rs12738345||rs12748152||rs12749822||rs12753981||rs12759594||rs145685168||rs148268445||rs17360994||rs182050989||rs190077222||rs193084249||rs34175245||rs34217609||rs34232231||rs34397747||rs34460334||rs34556682||rs34696599||rs34924059||rs35538083||rs35617712||rs374614943||rs41291086||rs41309280||rs4579782||rs6686271||rs71636776||rs71636778||rs71636784||rs716367…	TRUE	intergenic_variant	MODIFIER	-	-	2.136	0.869262	27180088	rs75460349
1_11	26623418	29339402	FALSE	1	26987646	26661155	rs193084249	chr1:26987646_A_G	M_HDL_PL	A	G	0.0237	0.0012	0.9762	0.992	0.0725	0.0063	29.77	+-?	0	1	1	0.4986	Phospholipids in Medium HDL	mmol/L	Lipoprotein subclasses	Medium HDL (average diameter 10.9 nm)	Non-derived	23567	23867				0.0118146	0.0845217	0.0511801	-0.0729511	0.00633181	29.9873	rs112535818||rs113520491||rs114165349||rs12738345||rs12748152||rs12749822||rs12753981||rs12759594||rs145685168||rs148268445||rs17360994||rs182050989||rs190077222||rs193084249||rs34175245||rs34217609||rs34232231||rs34397747||rs34460334||rs34556682||rs34696599||rs34924059||rs35538083||rs35617712||rs374614943||rs41291086||rs41309280||rs4579782||rs6686271||rs71636776||rs71636778||rs71636784||rs716367…	TRUE	intergenic_variant	MODIFIER	-	-	2.136	0.869262	27180088	rs75460349
1_11	26623418	29339402	FALSE	1	26987646	26661155	rs193084249	chr1:26987646_A_G	Unsaturation	A	G	0.0237	0.0012	0.9762	0.992	0.0462	0.0064	12.27	++?	0	0	1	0.005423	Degree of Unsaturation	degree	Fatty acids		Non-derived	23443	23743				-0.0448351	0.0870923	0.217031	-0.0461934	0.00641801	12.2123	rs112535818||rs113520491||rs114165349||rs12738345||rs12748152||rs12749822||rs12753981||rs12759594||rs145685168||rs148268445||rs17360994||rs182050989||rs190077222||rs193084249||rs34175245||rs34217609||rs34232231||rs34397747||rs34460334||rs34556682||rs34696599||rs34924059||rs35538083||rs35617712||rs374614943||rs41291086||rs41309280||rs4579782||rs6686271||rs71636776||rs71636778||rs71636784||rs716367…	TRUE	intergenic_variant	MODIFIER	-	-	2.136	0.869262	27180088	rs75460349
1_11	26623418	29339402	FALSE	1	26987646	26661155	rs193084249	chr1:26987646_A_G	XL_HDL_CE	A	G	0.0237	0.0011	0.9762	0.992	0.0401	0.006	10.74	++?	2.5	1.026	1	0.5071	Cholesteryl Esters in Very Large HDL	mmol/L	Lipoprotein subclasses	Very large HDL (average diameter 14.3 nm)	Non-derived	23555	23855				-0.125497	0.0845393	0.86112	-0.0396497	0.00597831	10.4807	rs112535818||rs113520491||rs114165349||rs12738345||rs12748152||rs12749822||rs12753981||rs12759594||rs145685168||rs148268445||rs17360994||rs182050989||rs190077222||rs193084249||rs34175245||rs34217609||rs34232231||rs34397747||rs34460334||rs34556682||rs34696599||rs34924059||rs35538083||rs35617712||rs374614943||rs41291086||rs41309280||rs4579782||rs6686271||rs71636776||rs71636778||rs71636784||rs716367…	TRUE	intergenic_variant	MODIFIER	-	-	2.136	0.869262	27180088	rs75460349
1_11	26623418	29339402	FALSE	1	26987646	26661155	rs193084249	chr1:26987646_A_G	XL_HDL_FC_pct	A	G	0.0237	0.0011	0.9762	0.992	-0.053	0.0058	19.16	--?	0	0.366	1	0.2636	Free Cholesterol to Total Lipids in Very Large HDL percentage	%	Relative lipoprotein lipid concentrations	Very large HDL ratios	Percentage	23632	23932				0.00389178	0.0813737	0.0168904	0.0532696	0.00582274	19.2388	rs112535818||rs113520491||rs114165349||rs12738345||rs12748152||rs12749822||rs12753981||rs12759594||rs145685168||rs148268445||rs17360994||rs182050989||rs190077222||rs193084249||rs34175245||rs34217609||rs34232231||rs34397747||rs34460334||rs34556682||rs34696599||rs34924059||rs35538083||rs35617712||rs374614943||rs41291086||rs41309280||rs4579782||rs6686271||rs71636776||rs71636778||rs71636784||rs716367…	TRUE	intergenic_variant	MODIFIER	-	-	2.136	0.869262	27180088	rs75460349
1_11	26623418	29339402	FALSE	1	27002647	26676156	rs148268445	chr1:27002647_C_T	XS_VLDL_PL_pct	T	C	0.076	0.0051	0.9233	0.9793	-0.0412	0.0038	27.17	--+	0	0.746	2	0.1621	Phospholipids to Total Lipids in Very Small VLDL percentage	%	Relative lipoprotein lipid concentrations	Very small VLDL ratios	Percentage	23604	23904	-0.00840969	0.0588769	0.0523602	0.035302	0.0344316	0.515371	0.0415233	0.00379807	27.0948	rs112535818||rs113520491||rs114165349||rs12738345||rs12748152||rs12749822||rs12753981||rs12759594||rs145685168||rs146091102||rs148268445||rs17360994||rs182050989||rs190077222||rs193084249||rs34175245||rs34217609||rs34232231||rs34397747||rs34460334||rs34556682||rs34696599||rs34924059||rs35538083||rs35617712||rs35755865||rs374614943||rs4579782||rs4589135||rs56147926||rs6658653||rs6686271||rs7163677…	TRUE	intergenic_variant	MODIFIER	-	-	2.630	0.866538	27107263	rs551176418
1_11	26623418	29339402	FALSE	1	27020133	26693642	rs35738294	chr1:27020133_C_T	IDL_CE_pct	C	T	0.0811	0.0054	0.0196	0.0818	-0.0375	0.0035	25.44	--+	0	1.453	2	0.3155	Cholesteryl Esters to Total Lipids in IDL percentage	%	Relative lipoprotein lipid concentrations	IDL ratios	Percentage	23611	23911	0.00746435	0.0593257	0.045818	-0.00736851	0.0325808	0.0856166	-0.0380423	0.00357342	25.7394	rs112535818||rs113520491||rs114165349||rs12738345||rs12748152||rs12749822||rs12753981||rs12759594||rs145685168||rs146091102||rs148268445||rs17360994||rs182050989||rs190077222||rs193084249||rs34175245||rs34217609||rs34232231||rs34397747||rs34460334||rs34556682||rs34696599||rs34924059||rs35538083||rs35617712||rs35755865||rs374614943||rs4579782||rs4589135||rs56147926||rs6658653||rs6686271||rs7163677…	TRUE	upstream_gene_variant	MODIFIER	ARID1A	ENSG00000117713	10.95	0.934113	27239920	rs6659176
1_11	26623418	29339402	FALSE	1	27021913	26695422	rs114165349	chr1:27021913_C_G	ApoB_by_ApoA1	G	C	0.0233	0.0012	0.0065	0.0234	0.063	0.0069	19.41	+-?	79.1	4.784	1	1.542	Apolipoprotein B to Apolipoprotein A1 ratio	ratio	Apolipoproteins		Ratio	23441	23741				-0.139184	0.0926896	0.875502	0.0641147	0.00687374	19.9649	rs112535818||rs113520491||rs114165349||rs12738345||rs12748152||rs12749822||rs12753981||rs12759594||rs145685168||rs148268445||rs17360994||rs182050989||rs190077222||rs193084249||rs34175245||rs34217609||rs34232231||rs34397747||rs34460334||rs34556682||rs34696599||rs34924059||rs35538083||rs35617712||rs374614943||rs41291086||rs41309280||rs4579782||rs6686271||rs71636776||rs71636778||rs71636784||rs716367…	TRUE	upstream_gene_variant	MODIFIER	ARID1A	ENSG00000117713	19.43	0.941125	27180088	rs75460349
1_11	26623418	29339402	FALSE	1	27021913	26695422	rs114165349	chr1:27021913_C_G	Gly	G	C	0.0233	0.0011	0.0065	0.0234	0.0482	0.006	14.93	++?	0	0.288	1	0.228	Glycine	mmol/L	Amino acids		Non-derived	23462	23762				0.0959146	0.089148	0.549796	0.0479675	0.00603222	14.7359	rs112535818||rs113520491||rs114165349||rs12738345||rs12748152||rs12749822||rs12753981||rs12759594||rs145685168||rs148268445||rs17360994||rs182050989||rs190077222||rs193084249||rs34175245||rs34217609||rs34232231||rs34397747||rs34460334||rs34556682||rs34696599||rs34924059||rs35538083||rs35617712||rs374614943||rs41291086||rs41309280||rs4579782||rs6686271||rs71636776||rs71636778||rs71636784||rs716367…	TRUE	upstream_gene_variant	MODIFIER	ARID1A	ENSG00000117713	19.43	0.941125	27180088	rs75460349
1_11	26623418	29339402	FALSE	1	27021913	26695422	rs114165349	chr1:27021913_C_G	GlycA	G	C	0.0233	0.0012	0.0065	0.0234	0.0802	0.0067	32.2	++?	66.7	3.004	1	1.08	Glycoprotein Acetyls	mmol/L	Inflammation		Non-derived	23480	23780				0.244944	0.095285	1.9935	0.0793966	0.00672767	31.4163	rs112535818||rs113520491||rs114165349||rs12738345||rs12748152||rs12749822||rs12753981||rs12759594||rs145685168||rs148268445||rs17360994||rs182050989||rs190077222||rs193084249||rs34175245||rs34217609||rs34232231||rs34397747||rs34460334||rs34556682||rs34696599||rs34924059||rs35538083||rs35617712||rs374614943||rs41291086||rs41309280||rs4579782||rs6686271||rs71636776||rs71636778||rs71636784||rs716367…	TRUE	upstream_gene_variant	MODIFIER	ARID1A	ENSG00000117713	19.43	0.941125	27180088	rs75460349
1_11	26623418	29339402	FALSE	1	27021913	26695422	rs114165349	chr1:27021913_C_G	HDL_C	G	C	0.0233	0.0012	0.0065	0.0234	-0.0792	0.0059	40.99	--?	0	0.056	1	0.08951	HDL Cholesterol	mmol/L	Cholesterol		Composite	23406	23706				-0.0992748	0.0852931	0.611802	-0.0791335	0.005869	40.7074	rs112535818||rs113520491||rs114165349||rs12738345||rs12748152||rs12749822||rs12753981||rs12759594||rs145685168||rs148268445||rs17360994||rs182050989||rs190077222||rs193084249||rs34175245||rs34217609||rs34232231||rs34397747||rs34460334||rs34556682||rs34696599||rs34924059||rs35538083||rs35617712||rs374614943||rs41291086||rs41309280||rs4579782||rs6686271||rs71636776||rs71636778||rs71636784||rs716367…	TRUE	upstream_gene_variant	MODIFIER	ARID1A	ENSG00000117713	19.43	0.941125	27180088	rs75460349
1_11	26623418	29339402	FALSE	1	27021913	26695422	rs114165349	chr1:27021913_C_G	HDL_CE	G	C	0.0233	0.0012	0.0065	0.0234	-0.0842	0.0059	45.78	--?	0	0.025	1	0.05821	Cholesteryl Esters in HDL	mmol/L	Cholesteryl esters		Composite	23418	23718				-0.0976768	0.0853563	0.59777	-0.0841687	0.00589664	45.4978	rs112535818||rs113520491||rs114165349||rs12738345||rs12748152||rs12749822||rs12753981||rs12759594||rs145685168||rs148268445||rs17360994||rs182050989||rs190077222||rs193084249||rs34175245||rs34217609||rs34232231||rs34397747||rs34460334||rs34556682||rs34696599||rs34924059||rs35538083||rs35617712||rs374614943||rs41291086||rs41309280||rs4579782||rs6686271||rs71636776||rs71636778||rs71636784||rs716367…	TRUE	upstream_gene_variant	MODIFIER	ARID1A	ENSG00000117713	19.43	0.941125	27180088	rs75460349
1_11	26623418	29339402	FALSE	1	27021913	26695422	rs114165349	chr1:27021913_C_G	HDL_size	G	C	0.0233	0.0011	0.0065	0.0234	-0.0611	0.0057	25.67	--?	0	0	1	0.003578	Average Diameter for HDL Particles	nm	Lipoprotein particle sizes		Non-derived	23433	23733				-0.0619657	0.0851018	0.33112	-0.0610885	0.00576016	25.5507	rs112535818||rs113520491||rs114165349||rs12738345||rs12748152||rs12749822||rs12753981||rs12759594||rs145685168||rs148268445||rs17360994||rs182050989||rs190077222||rs193084249||rs34175245||rs34217609||rs34232231||rs34397747||rs34460334||rs34556682||rs34696599||rs34924059||rs35538083||rs35617712||rs374614943||rs41291086||rs41309280||rs4579782||rs6686271||rs71636776||rs71636778||rs71636784||rs716367…	TRUE	upstream_gene_variant	MODIFIER	ARID1A	ENSG00000117713	19.43	0.941125	27180088	rs75460349
1_11	26623418	29339402	FALSE	1	27021913	26695422	rs114165349	chr1:27021913_C_G	IDL_TG	G	C	0.0233	0.0012	0.0065	0.0234	0.0668	0.0066	23.34	++?	0	0.195	1	0.1814	Triglycerides in IDL	mmol/L	Lipoprotein subclasses	IDL (average diameter 28.6 nm)	Non-derived	23529	23829				0.0249052	0.0949439	0.100684	0.0669633	0.00661333	23.3708	rs112535818||rs113520491||rs114165349||rs12738345||rs12748152||rs12749822||rs12753981||rs12759594||rs145685168||rs148268445||rs17360994||rs182050989||rs190077222||rs193084249||rs34175245||rs34217609||rs34232231||rs34397747||rs34460334||rs34556682||rs34696599||rs34924059||rs35538083||rs35617712||rs374614943||rs41291086||rs41309280||rs4579782||rs6686271||rs71636776||rs71636778||rs71636784||rs716367…	TRUE	upstream_gene_variant	MODIFIER	ARID1A	ENSG00000117713	19.43	0.941125	27180088	rs75460349
1_11	26623418	29339402	FALSE	1	27021913	26695422	rs114165349	chr1:27021913_C_G	LDL_TG	G	C	0.0233	0.0012	0.0065	0.0234	0.0816	0.0067	33.47	++?	0	0.047	1	0.08146	Triglycerides in LDL	mmol/L	Triglycerides		Composite	23409	23709				0.0611272	0.0952329	0.283198	0.0817495	0.0067127	33.3921	rs112535818||rs113520491||rs114165349||rs12738345||rs12748152||rs12749822||rs12753981||rs12759594||rs145685168||rs148268445||rs17360994||rs182050989||rs190077222||rs193084249||rs34175245||rs34217609||rs34232231||rs34397747||rs34460334||rs34556682||rs34696599||rs34924059||rs35538083||rs35617712||rs374614943||rs41291086||rs41309280||rs4579782||rs6686271||rs71636776||rs71636778||rs71636784||rs716367…	TRUE	upstream_gene_variant	MODIFIER	ARID1A	ENSG00000117713	19.43	0.941125	27180088	rs75460349
1_11	26623418	29339402	FALSE	1	27021913	26695422	rs114165349	chr1:27021913_C_G	L_HDL_C	G	C	0.0233	0.0011	0.0065	0.0234	-0.0672	0.0057	31.23	--?	0	0.005	1	0.0247	Cholesterol in Large HDL	mmol/L	Lipoprotein subclasses	Large HDL (average diameter 12.1 nm)	Composite	23561	23861				-0.0730063	0.0842748	0.41304	-0.0671493	0.00572248	31.0704	rs112535818||rs113520491||rs114165349||rs12738345||rs12748152||rs12749822||rs12753981||rs12759594||rs145685168||rs148268445||rs17360994||rs182050989||rs190077222||rs193084249||rs34175245||rs34217609||rs34232231||rs34397747||rs34460334||rs34556682||rs34696599||rs34924059||rs35538083||rs35617712||rs374614943||rs41291086||rs41309280||rs4579782||rs6686271||rs71636776||rs71636778||rs71636784||rs716367…	TRUE	upstream_gene_variant	MODIFIER	ARID1A	ENSG00000117713	19.43	0.941125	27180088	rs75460349
1_11	26623418	29339402	FALSE	1	27021913	26695422	rs114165349	chr1:27021913_C_G	L_HDL_CE	G	C	0.0233	0.0011	0.0065	0.0234	-0.0702	0.0057	33.73	--?	0	0.004	1	0.02161	Cholesteryl Esters in Large HDL	mmol/L	Lipoprotein subclasses	Large HDL (average diameter 12.1 nm)	Non-derived	23562	23862				-0.0753475	0.0846419	0.427869	-0.0701821	0.00574814	33.5584	rs112535818||rs113520491||rs114165349||rs12738345||rs12748152||rs12749822||rs12753981||rs12759594||rs145685168||rs148268445||rs17360994||rs182050989||rs190077222||rs193084249||rs34175245||rs34217609||rs34232231||rs34397747||rs34460334||rs34556682||rs34696599||rs34924059||rs35538083||rs35617712||rs374614943||rs41291086||rs41309280||rs4579782||rs6686271||rs71636776||rs71636778||rs71636784||rs716367…	TRUE	upstream_gene_variant	MODIFIER	ARID1A	ENSG00000117713	19.43	0.941125	27180088	rs75460349
1_11	26623418	29339402	FALSE	1	27021913	26695422	rs114165349	chr1:27021913_C_G	L_HDL_L	G	C	0.0233	0.0011	0.0065	0.0234	-0.0662	0.0057	30.57	--?	0	0	1	0.0002915	Total Lipids in Large HDL	mmol/L	Lipoprotein subclasses	Large HDL (average diameter 12.1 nm)	Composite	23559	23859				-0.0661719	0.0837708	0.366959	-0.0662425	0.00570548	30.4375	rs112535818||rs113520491||rs114165349||rs12738345||rs12748152||rs12749822||rs12753981||rs12759594||rs145685168||rs148268445||rs17360994||rs182050989||rs190077222||rs193084249||rs34175245||rs34217609||rs34232231||rs34397747||rs34460334||rs34556682||rs34696599||rs34924059||rs35538083||rs35617712||rs374614943||rs41291086||rs41309280||rs4579782||rs6686271||rs71636776||rs71636778||rs71636784||rs716367…	TRUE	upstream_gene_variant	MODIFIER	ARID1A	ENSG00000117713	19.43	0.941125	27180088	rs75460349
1_11	26623418	29339402	FALSE	1	27021913	26695422	rs114165349	chr1:27021913_C_G	L_HDL_P	G	C	0.0233	0.0011	0.0065	0.0234	-0.0622	0.0057	27.31	--?	0	0.01	1	0.03524	Concentration of Large HDL Particles	mmol/L	Lipoprotein subclasses	Large HDL (average diameter 12.1 nm)	Non-derived	23558	23858				-0.0703437	0.0837158	0.397117	-0.0621344	0.00567605	27.162	rs112535818||rs113520491||rs114165349||rs12738345||rs12748152||rs12749822||rs12753981||rs12759594||rs145685168||rs148268445||rs17360994||rs182050989||rs190077222||rs193084249||rs34175245||rs34217609||rs34232231||rs34397747||rs34460334||rs34556682||rs34696599||rs34924059||rs35538083||rs35617712||rs374614943||rs41291086||rs41309280||rs4579782||rs6686271||rs71636776||rs71636778||rs71636784||rs716367…	TRUE	upstream_gene_variant	MODIFIER	ARID1A	ENSG00000117713	19.43	0.941125	27180088	rs75460349
1_11	26623418	29339402	FALSE	1	27021913	26695422	rs114165349	chr1:27021913_C_G	L_HDL_PL	G	C	0.0233	0.0012	0.0065	0.0234	-0.067	0.0057	31.03	--?	0	0.035	1	0.0694	Phospholipids in Large HDL	mmol/L	Lipoprotein subclasses	Large HDL (average diameter 12.1 nm)	Non-derived	23560	23860				-0.0514456	0.0836367	0.268828	-0.0670517	0.0057251	30.9555	rs112535818||rs113520491||rs114165349||rs12738345||rs12748152||rs12749822||rs12753981||rs12759594||rs145685168||rs148268445||rs17360994||rs182050989||rs190077222||rs193084249||rs34175245||rs34217609||rs34232231||rs34397747||rs34460334||rs34556682||rs34696599||rs34924059||rs35538083||rs35617712||rs374614943||rs41291086||rs41309280||rs4579782||rs6686271||rs71636776||rs71636778||rs71636784||rs716367…	TRUE	upstream_gene_variant	MODIFIER	ARID1A	ENSG00000117713	19.43	0.941125	27180088	rs75460349
1_11	26623418	29339402	FALSE	1	27021913	26695422	rs114165349	chr1:27021913_C_G	L_HDL_TG_pct	G	C	0.0233	0.0011	0.0065	0.0234	0.0821	0.0062	39.14	++?	0	0.423	1	0.2876	Triglycerides to Total Lipids in Large HDL percentage	%	Relative lipoprotein lipid concentrations	Large HDL ratios	Percentage	23638	23938				0.14165	0.0918717	0.909688	0.0817934	0.00622425	38.718	rs112535818||rs113520491||rs114165349||rs12738345||rs12748152||rs12749822||rs12753981||rs12759594||rs145685168||rs148268445||rs17360994||rs182050989||rs190077222||rs193084249||rs34175245||rs34217609||rs34232231||rs34397747||rs34460334||rs34556682||rs34696599||rs34924059||rs35538083||rs35617712||rs374614943||rs41291086||rs41309280||rs4579782||rs6686271||rs71636776||rs71636778||rs71636784||rs716367…	TRUE	upstream_gene_variant	MODIFIER	ARID1A	ENSG00000117713	19.43	0.941125	27180088	rs75460349
1_11	26623418	29339402	FALSE	1	27021913	26695422	rs114165349	chr1:27021913_C_G	L_LDL_PL_pct	G	C	0.0233	0.0012	0.0065	0.0234	-0.0695	0.0068	24.07	--?	0	0.001	1	0.008883	Phospholipids to Total Lipids in Large LDL percentage	%	Relative lipoprotein lipid concentrations	Large LDL ratios	Percentage	23614	23914				-0.0671132	0.0960037	0.314698	-0.0695557	0.00678081	23.9616	rs112535818||rs113520491||rs114165349||rs12738345||rs12748152||rs12749822||rs12753981||rs12759594||rs145685168||rs148268445||rs17360994||rs182050989||rs190077222||rs193084249||rs34175245||rs34217609||rs34232231||rs34397747||rs34460334||rs34556682||rs34696599||rs34924059||rs35538083||rs35617712||rs374614943||rs41291086||rs41309280||rs4579782||rs6686271||rs71636776||rs71636778||rs71636784||rs716367…	TRUE	upstream_gene_variant	MODIFIER	ARID1A	ENSG00000117713	19.43	0.941125	27180088	rs75460349
1_11	26623418	29339402	FALSE	1	27021913	26695422	rs114165349	chr1:27021913_C_G	L_LDL_TG	G	C	0.0233	0.0012	0.0065	0.0234	0.0764	0.0067	29.55	++?	0	0.14	1	0.15	Triglycerides in Large LDL	mmol/L	Lipoprotein subclasses	Large LDL (average diameter 25.5 nm)	Non-derived	23536	23836				0.0408011	0.0952314	0.175009	0.0765664	0.00669775	29.5369	rs112535818||rs113520491||rs114165349||rs12738345||rs12748152||rs12749822||rs12753981||rs12759594||rs145685168||rs148268445||rs17360994||rs182050989||rs190077222||rs193084249||rs34175245||rs34217609||rs34232231||rs34397747||rs34460334||rs34556682||rs34696599||rs34924059||rs35538083||rs35617712||rs374614943||rs41291086||rs41309280||rs4579782||rs6686271||rs71636776||rs71636778||rs71636784||rs716367…	TRUE	upstream_gene_variant	MODIFIER	ARID1A	ENSG00000117713	19.43	0.941125	27180088	rs75460349
1_11	26623418	29339402	FALSE	1	27021913	26695422	rs114165349	chr1:27021913_C_G	L_VLDL_C	G	C	0.0233	0.0012	0.0065	0.0234	0.0675	0.0068	22.63	++?	0	0.153	1	0.1576	Cholesterol in Large VLDL	mmol/L	Lipoprotein subclasses	Large VLDL (average diameter 53.6 nm)	Composite	23498	23798				0.0308006	0.0940016	0.128913	0.067675	0.00679514	22.639	rs112535818||rs113520491||rs114165349||rs12738345||rs12748152||rs12749822||rs12753981||rs12759594||rs145685168||rs148268445||rs17360994||rs182050989||rs190077222||rs193084249||rs34175245||rs34217609||rs34232231||rs34397747||rs34460334||rs34556682||rs34696599||rs34924059||rs35538083||rs35617712||rs374614943||rs41291086||rs41309280||rs4579782||rs6686271||rs71636776||rs71636778||rs71636784||rs716367…	TRUE	upstream_gene_variant	MODIFIER	ARID1A	ENSG00000117713	19.43	0.941125	27180088	rs75460349
1_11	26623418	29339402	FALSE	1	27021913	26695422	rs114165349	chr1:27021913_C_G	L_VLDL_CE	G	C	0.0233	0.0012	0.0065	0.0234	0.0597	0.0069	17.43	+-?	0	0.569	1	0.3462	Cholesteryl Esters in Large VLDL	mmol/L	Lipoprotein subclasses	Large VLDL (average diameter 53.6 nm)	Non-derived	23499	23799				-0.0113526	0.0943856	0.0437055	0.0600445	0.00688617	17.5541	rs112535818||rs113520491||rs114165349||rs12738345||rs12748152||rs12749822||rs12753981||rs12759594||rs145685168||rs148268445||rs17360994||rs182050989||rs190077222||rs193084249||rs34175245||rs34217609||rs34232231||rs34397747||rs34460334||rs34556682||rs34696599||rs34924059||rs35538083||rs35617712||rs374614943||rs41291086||rs41309280||rs4579782||rs6686271||rs71636776||rs71636778||rs71636784||rs716367…	TRUE	upstream_gene_variant	MODIFIER	ARID1A	ENSG00000117713	19.43	0.941125	27180088	rs75460349
1_11	26623418	29339402	FALSE	1	27021913	26695422	rs114165349	chr1:27021913_C_G	L_VLDL_FC	G	C	0.0233	0.0012	0.0065	0.0234	0.0734	0.0067	27.43	++?	0	0.004	1	0.02121	Free Cholesterol in Large VLDL	mmol/L	Lipoprotein subclasses	Large VLDL (average diameter 53.6 nm)	Non-derived	23500	23800				0.0678342	0.0936133	0.329119	0.0734435	0.00668915	27.3191	rs112535818||rs113520491||rs114165349||rs12738345||rs12748152||rs12749822||rs12753981||rs12759594||rs145685168||rs148268445||rs17360994||rs182050989||rs190077222||rs193084249||rs34175245||rs34217609||rs34232231||rs34397747||rs34460334||rs34556682||rs34696599||rs34924059||rs35538083||rs35617712||rs374614943||rs41291086||rs41309280||rs4579782||rs6686271||rs71636776||rs71636778||rs71636784||rs716367…	TRUE	upstream_gene_variant	MODIFIER	ARID1A	ENSG00000117713	19.43	0.941125	27180088	rs75460349
1_11	26623418	29339402	FALSE	1	27021913	26695422	rs114165349	chr1:27021913_C_G	L_VLDL_L	G	C	0.0233	0.0012	0.0065	0.0234	0.0733	0.0067	27.53	++?	0	0.014	1	0.04331	Total Lipids in Large VLDL	mmol/L	Lipoprotein subclasses	Large VLDL (average diameter 53.6 nm)	Composite	23496	23796				0.0844781	0.0936468	0.435325	0.0732835	0.00667068	27.35	rs112535818||rs113520491||rs114165349||rs12738345||rs12748152||rs12749822||rs12753981||rs12759594||rs145685168||rs148268445||rs17360994||rs182050989||rs190077222||rs193084249||rs34175245||rs34217609||rs34232231||rs34397747||rs34460334||rs34556682||rs34696599||rs34924059||rs35538083||rs35617712||rs374614943||rs41291086||rs41309280||rs4579782||rs6686271||rs71636776||rs71636778||rs71636784||rs716367…	TRUE	upstream_gene_variant	MODIFIER	ARID1A	ENSG00000117713	19.43	0.941125	27180088	rs75460349
1_11	26623418	29339402	FALSE	1	27021913	26695422	rs114165349	chr1:27021913_C_G	L_VLDL_P	G	C	0.0233	0.0012	0.0065	0.0234	0.0743	0.0066	28.32	++?	0	0.015	1	0.04466	Concentration of Large VLDL Particles	mmol/L	Lipoprotein subclasses	Large VLDL (average diameter 53.6 nm)	Non-derived	23495	23795				0.0628699	0.093724	0.298995	0.0744067	0.0066635	28.2247	rs112535818||rs113520491||rs114165349||rs12738345||rs12748152||rs12749822||rs12753981||rs12759594||rs145685168||rs148268445||rs17360994||rs182050989||rs190077222||rs193084249||rs34175245||rs34217609||rs34232231||rs34397747||rs34460334||rs34556682||rs34696599||rs34924059||rs35538083||rs35617712||rs374614943||rs41291086||rs41309280||rs4579782||rs6686271||rs71636776||rs71636778||rs71636784||rs716367…	TRUE	upstream_gene_variant	MODIFIER	ARID1A	ENSG00000117713	19.43	0.941125	27180088	rs75460349
1_11	26623418	29339402	FALSE	1	27021913	26695422	rs114165349	chr1:27021913_C_G	L_VLDL_PL	G	C	0.0233	0.0012	0.0065	0.0234	0.0749	0.0066	28.94	++?	0	0.013	1	0.04124	Phospholipids in Large VLDL	mmol/L	Lipoprotein subclasses	Large VLDL (average diameter 53.6 nm)	Non-derived	23497	23797				0.0855432	0.0935325	0.443202	0.0748739	0.00664002	28.7642	rs112535818||rs113520491||rs114165349||rs12738345||rs12748152||rs12749822||rs12753981||rs12759594||rs145685168||rs148268445||rs17360994||rs182050989||rs190077222||rs193084249||rs34175245||rs34217609||rs34232231||rs34397747||rs34460334||rs34556682||rs34696599||rs34924059||rs35538083||rs35617712||rs374614943||rs41291086||rs41309280||rs4579782||rs6686271||rs71636776||rs71636778||rs71636784||rs716367…	TRUE	upstream_gene_variant	MODIFIER	ARID1A	ENSG00000117713	19.43	0.941125	27180088	rs75460349
1_11	26623418	29339402	FALSE	1	27021913	26695422	rs114165349	chr1:27021913_C_G	L_VLDL_TG	G	C	0.0233	0.0012	0.0065	0.0234	0.0735	0.0066	27.99	++?	0	0.091	1	0.1176	Triglycerides in Large VLDL	mmol/L	Lipoprotein subclasses	Large VLDL (average diameter 53.6 nm)	Non-derived	23501	23801				0.101653	0.0936267	0.556583	0.0733136	0.00662268	27.7564	rs112535818||rs113520491||rs114165349||rs12738345||rs12748152||rs12749822||rs12753981||rs12759594||rs145685168||rs148268445||rs17360994||rs182050989||rs190077222||rs193084249||rs34175245||rs34217609||rs34232231||rs34397747||rs34460334||rs34556682||rs34696599||rs34924059||rs35538083||rs35617712||rs374614943||rs41291086||rs41309280||rs4579782||rs6686271||rs71636776||rs71636778||rs71636784||rs716367…	TRUE	upstream_gene_variant	MODIFIER	ARID1A	ENSG00000117713	19.43	0.941125	27180088	rs75460349
1_11	26623418	29339402	FALSE	1	27021913	26695422	rs114165349	chr1:27021913_C_G	MUFA_pct	G	C	0.0233	0.0012	0.0065	0.0234	0.0633	0.0064	22.27	++?	54.3	2.186	1	0.8563	Monounsaturated Fatty Acids to Total Fatty Acids percentage	%	Fatty acids	Fatty acid ratios	Percentage	23454	23754				0.202258	0.094171	1.4985	0.0626856	0.00642934	21.7338	rs112535818||rs113520491||rs114165349||rs12738345||rs12748152||rs12749822||rs12753981||rs12759594||rs145685168||rs148268445||rs17360994||rs182050989||rs190077222||rs193084249||rs34175245||rs34217609||rs34232231||rs34397747||rs34460334||rs34556682||rs34696599||rs34924059||rs35538083||rs35617712||rs374614943||rs41291086||rs41309280||rs4579782||rs6686271||rs71636776||rs71636778||rs71636784||rs716367…	TRUE	upstream_gene_variant	MODIFIER	ARID1A	ENSG00000117713	19.43	0.941125	27180088	rs75460349
1_11	26623418	29339402	FALSE	1	27021913	26695422	rs114165349	chr1:27021913_C_G	M_HDL_C	G	C	0.0233	0.0012	0.0065	0.0234	-0.086	0.0061	44.05	--?	0	0.246	1	0.2075	Cholesterol in Medium HDL	mmol/L	Lipoprotein subclasses	Medium HDL (average diameter 10.9 nm)	Composite	23568	23868				-0.0430473	0.086955	0.207214	-0.0862539	0.00614383	44.0466	rs112535818||rs113520491||rs114165349||rs12738345||rs12748152||rs12749822||rs12753981||rs12759594||rs145685168||rs148268445||rs17360994||rs182050989||rs190077222||rs193084249||rs34175245||rs34217609||rs34232231||rs34397747||rs34460334||rs34556682||rs34696599||rs34924059||rs35538083||rs35617712||rs374614943||rs41291086||rs41309280||rs4579782||rs6686271||rs71636776||rs71636778||rs71636784||rs716367…	TRUE	upstream_gene_variant	MODIFIER	ARID1A	ENSG00000117713	19.43	0.941125	27180088	rs75460349
1_11	26623418	29339402	FALSE	1	27021913	26695422	rs114165349	chr1:27021913_C_G	M_HDL_CE	G	C	0.0233	0.0012	0.0065	0.0234	-0.0892	0.0062	46.66	--?	0	0.345	1	0.254	Cholesteryl Esters in Medium HDL	mmol/L	Lipoprotein subclasses	Medium HDL (average diameter 10.9 nm)	Non-derived	23569	23869				-0.0381006	0.0872096	0.179014	-0.0894268	0.00618219	46.697	rs112535818||rs113520491||rs114165349||rs12738345||rs12748152||rs12749822||rs12753981||rs12759594||rs145685168||rs148268445||rs17360994||rs182050989||rs190077222||rs193084249||rs34175245||rs34217609||rs34232231||rs34397747||rs34460334||rs34556682||rs34696599||rs34924059||rs35538083||rs35617712||rs374614943||rs41291086||rs41309280||rs4579782||rs6686271||rs71636776||rs71636778||rs71636784||rs716367…	TRUE	upstream_gene_variant	MODIFIER	ARID1A	ENSG00000117713	19.43	0.941125	27180088	rs75460349
1_11	26623418	29339402	FALSE	1	27021913	26695422	rs114165349	chr1:27021913_C_G	M_HDL_CE_pct	G	C	0.0233	0.0012	0.0065	0.0234	-0.0729	0.0065	28.61	--?	0	0.025	1	0.05819	Cholesteryl Esters to Total Lipids in Medium HDL percentage	%	Relative lipoprotein lipid concentrations	Medium HDL ratios	Percentage	23641	23941				-0.0876784	0.0938936	0.455431	-0.0728261	0.00649784	28.4276	rs112535818||rs113520491||rs114165349||rs12738345||rs12748152||rs12749822||rs12753981||rs12759594||rs145685168||rs148268445||rs17360994||rs182050989||rs190077222||rs193084249||rs34175245||rs34217609||rs34232231||rs34397747||rs34460334||rs34556682||rs34696599||rs34924059||rs35538083||rs35617712||rs374614943||rs41291086||rs41309280||rs4579782||rs6686271||rs71636776||rs71636778||rs71636784||rs716367…	TRUE	upstream_gene_variant	MODIFIER	ARID1A	ENSG00000117713	19.43	0.941125	27180088	rs75460349
1_11	26623418	29339402	FALSE	1	27021913	26695422	rs114165349	chr1:27021913_C_G	M_HDL_C_pct	G	C	0.0233	0.0012	0.0065	0.0234	-0.0744	0.0063	31.3	--?	0	0.13	1	0.1436	Cholesterol to Total Lipids in Medium HDL percentage	%	Relative lipoprotein lipid concentrations	Medium HDL ratios	Percentage	23640	23940				-0.10764	0.0924447	0.612124	-0.074235	0.00633076	31.0283	rs112535818||rs113520491||rs114165349||rs12738345||rs12748152||rs12749822||rs12753981||rs12759594||rs145685168||rs148268445||rs17360994||rs182050989||rs190077222||rs193084249||rs34175245||rs34217609||rs34232231||rs34397747||rs34460334||rs34556682||rs34696599||rs34924059||rs35538083||rs35617712||rs374614943||rs41291086||rs41309280||rs4579782||rs6686271||rs71636776||rs71636778||rs71636784||rs716367…	TRUE	upstream_gene_variant	MODIFIER	ARID1A	ENSG00000117713	19.43	0.941125	27180088	rs75460349
1_11	26623418	29339402	FALSE	1	27021913	26695422	rs114165349	chr1:27021913_C_G	M_HDL_TG_pct	G	C	0.0233	0.0012	0.0065	0.0234	0.0816	0.0064	36.95	++?	0	0.097	1	0.1215	Triglycerides to Total Lipids in Medium HDL percentage	%	Relative lipoprotein lipid concentrations	Medium HDL ratios	Percentage	23643	23943				0.11035	0.0928368	0.629714	0.0814217	0.00637195	36.6632	rs112535818||rs113520491||rs114165349||rs12738345||rs12748152||rs12749822||rs12753981||rs12759594||rs145685168||rs148268445||rs17360994||rs182050989||rs190077222||rs193084249||rs34175245||rs34217609||rs34232231||rs34397747||rs34460334||rs34556682||rs34696599||rs34924059||rs35538083||rs35617712||rs374614943||rs41291086||rs41309280||rs4579782||rs6686271||rs71636776||rs71636778||rs71636784||rs716367…	TRUE	upstream_gene_variant	MODIFIER	ARID1A	ENSG00000117713	19.43	0.941125	27180088	rs75460349
1_11	26623418	29339402	FALSE	1	27021913	26695422	rs114165349	chr1:27021913_C_G	M_LDL_TG	G	C	0.0233	0.0012	0.0065	0.0234	0.089	0.0067	39.75	++?	0	0	1	0.002464	Triglycerides in Medium LDL	mmol/L	Lipoprotein subclasses	Medium LDL (average diameter 23 nm)	Non-derived	23543	23843				0.0883675	0.0951238	0.452345	0.0890437	0.00670184	39.5569	rs112535818||rs113520491||rs114165349||rs12738345||rs12748152||rs12749822||rs12753981||rs12759594||rs145685168||rs148268445||rs17360994||rs182050989||rs190077222||rs193084249||rs34175245||rs34217609||rs34232231||rs34397747||rs34460334||rs34556682||rs34696599||rs34924059||rs35538083||rs35617712||rs374614943||rs41291086||rs41309280||rs4579782||rs6686271||rs71636776||rs71636778||rs71636784||rs716367…	TRUE	upstream_gene_variant	MODIFIER	ARID1A	ENSG00000117713	19.43	0.941125	27180088	rs75460349
1_11	26623418	29339402	FALSE	1	27021913	26695422	rs114165349	chr1:27021913_C_G	M_VLDL_TG	G	C	0.0233	0.0012	0.0065	0.0234	0.0735	0.0067	27.47	++?	0	0.024	1	0.05716	Triglycerides in Medium VLDL	mmol/L	Lipoprotein subclasses	Medium VLDL (average diameter 44.5 nm)	Non-derived	23508	23808				0.0880972	0.0941024	0.456953	0.0734572	0.00669451	27.2867	rs112535818||rs113520491||rs114165349||rs12738345||rs12748152||rs12749822||rs12753981||rs12759594||rs145685168||rs148268445||rs17360994||rs182050989||rs190077222||rs193084249||rs34175245||rs34217609||rs34232231||rs34397747||rs34460334||rs34556682||rs34696599||rs34924059||rs35538083||rs35617712||rs374614943||rs41291086||rs41309280||rs4579782||rs6686271||rs71636776||rs71636778||rs71636784||rs716367…	TRUE	upstream_gene_variant	MODIFIER	ARID1A	ENSG00000117713	19.43	0.941125	27180088	rs75460349
1_11	26623418	29339402	FALSE	1	27021913	26695422	rs114165349	chr1:27021913_C_G	S_HDL_PL_pct	G	C	0.0233	0.0012	0.0065	0.0234	-0.0563	0.0066	17.02	-+?	65.5	2.895	1	1.051	Phospholipids to Total Lipids in Small HDL percentage	%	Relative lipoprotein lipid concentrations	Small HDL ratios	Percentage	23644	23944				0.100178	0.0921783	0.557314	-0.0570677	0.00657478	17.4018	rs112535818||rs113520491||rs114165349||rs12738345||rs12748152||rs12749822||rs12753981||rs12759594||rs145685168||rs148268445||rs17360994||rs182050989||rs190077222||rs193084249||rs34175245||rs34217609||rs34232231||rs34397747||rs34460334||rs34556682||rs34696599||rs34924059||rs35538083||rs35617712||rs374614943||rs41291086||rs41309280||rs4579782||rs6686271||rs71636776||rs71636778||rs71636784||rs716367…	TRUE	upstream_gene_variant	MODIFIER	ARID1A	ENSG00000117713	19.43	0.941125	27180088	rs75460349
1_11	26623418	29339402	FALSE	1	27021913	26695422	rs114165349	chr1:27021913_C_G	S_HDL_TG_pct	G	C	0.0233	0.0012	0.0065	0.0234	0.0941	0.0063	49.91	++?	0	0.227	1	0.198	Triglycerides to Total Lipids in Small HDL percentage	%	Relative lipoprotein lipid concentrations	Small HDL ratios	Percentage	23648	23948				0.13775	0.0918231	0.87429	0.0939177	0.00630406	49.4688	rs112535818||rs113520491||rs114165349||rs12738345||rs12748152||rs12749822||rs12753981||rs12759594||rs145685168||rs148268445||rs17360994||rs182050989||rs190077222||rs193084249||rs34175245||rs34217609||rs34232231||rs34397747||rs34460334||rs34556682||rs34696599||rs34924059||rs35538083||rs35617712||rs374614943||rs41291086||rs41309280||rs4579782||rs6686271||rs71636776||rs71636778||rs71636784||rs716367…	TRUE	upstream_gene_variant	MODIFIER	ARID1A	ENSG00000117713	19.43	0.941125	27180088	rs75460349
1_11	26623418	29339402	FALSE	1	27021913	26695422	rs114165349	chr1:27021913_C_G	S_LDL_L	G	C	0.0233	0.0012	0.0065	0.0234	0.0505	0.0069	12.45	+-?	70.9	3.435	1	1.195	Total Lipids in Small LDL	mmol/L	Lipoprotein subclasses	Small LDL (average diameter 18.7 nm)	Composite	23545	23845				-0.124317	0.0945707	0.724311	0.0514423	0.00696173	12.8309	rs112535818||rs113520491||rs114165349||rs12738345||rs12748152||rs12749822||rs12753981||rs12759594||rs145685168||rs148268445||rs17360994||rs182050989||rs190077222||rs193084249||rs34175245||rs34217609||rs34232231||rs34397747||rs34460334||rs34556682||rs34696599||rs34924059||rs35538083||rs35617712||rs374614943||rs41291086||rs41309280||rs4579782||rs6686271||rs71636776||rs71636778||rs71636784||rs716367…	TRUE	upstream_gene_variant	MODIFIER	ARID1A	ENSG00000117713	19.43	0.941125	27180088	rs75460349
1_11	26623418	29339402	FALSE	1	27021913	26695422	rs114165349	chr1:27021913_C_G	S_LDL_P	G	C	0.0233	0.0012	0.0065	0.0234	0.0534	0.007	13.69	+-?	72	3.576	1	1.232	Concentration of Small LDL Particles	mmol/L	Lipoprotein subclasses	Small LDL (average diameter 18.7 nm)	Non-derived	23544	23844				-0.125156	0.094669	0.730121	0.0543507	0.00699909	14.0894	rs112535818||rs113520491||rs114165349||rs12738345||rs12748152||rs12749822||rs12753981||rs12759594||rs145685168||rs148268445||rs17360994||rs182050989||rs190077222||rs193084249||rs34175245||rs34217609||rs34232231||rs34397747||rs34460334||rs34556682||rs34696599||rs34924059||rs35538083||rs35617712||rs374614943||rs41291086||rs41309280||rs4579782||rs6686271||rs71636776||rs71636778||rs71636784||rs716367…	TRUE	upstream_gene_variant	MODIFIER	ARID1A	ENSG00000117713	19.43	0.941125	27180088	rs75460349
1_11	26623418	29339402	FALSE	1	27021913	26695422	rs114165349	chr1:27021913_C_G	S_LDL_PL	G	C	0.0233	0.0012	0.0065	0.0234	0.0531	0.0069	13.86	+-?	76.5	4.256	1	1.408	Phospholipids in Small LDL	mmol/L	Lipoprotein subclasses	Small LDL (average diameter 18.7 nm)	Non-derived	23546	23846				-0.141418	0.094532	0.870764	0.0541122	0.00691347	14.3016	rs112535818||rs113520491||rs114165349||rs12738345||rs12748152||rs12749822||rs12753981||rs12759594||rs145685168||rs148268445||rs17360994||rs182050989||rs190077222||rs193084249||rs34175245||rs34217609||rs34232231||rs34397747||rs34460334||rs34556682||rs34696599||rs34924059||rs35538083||rs35617712||rs374614943||rs41291086||rs41309280||rs4579782||rs6686271||rs71636776||rs71636778||rs71636784||rs716367…	TRUE	upstream_gene_variant	MODIFIER	ARID1A	ENSG00000117713	19.43	0.941125	27180088	rs75460349
1_11	26623418	29339402	FALSE	1	27021913	26695422	rs114165349	chr1:27021913_C_G	S_LDL_TG	G	C	0.0233	0.0012	0.0065	0.0234	0.0832	0.0067	35.11	++?	0	0.009	1	0.03421	Triglycerides in Small LDL	mmol/L	Lipoprotein subclasses	Small LDL (average diameter 18.7 nm)	Non-derived	23550	23850				0.0921937	0.0946497	0.481445	0.0831718	0.00667576	34.9022	rs112535818||rs113520491||rs114165349||rs12738345||rs12748152||rs12749822||rs12753981||rs12759594||rs145685168||rs148268445||rs17360994||rs182050989||rs190077222||rs193084249||rs34175245||rs34217609||rs34232231||rs34397747||rs34460334||rs34556682||rs34696599||rs34924059||rs35538083||rs35617712||rs374614943||rs41291086||rs41309280||rs4579782||rs6686271||rs71636776||rs71636778||rs71636784||rs716367…	TRUE	upstream_gene_variant	MODIFIER	ARID1A	ENSG00000117713	19.43	0.941125	27180088	rs75460349
1_11	26623418	29339402	FALSE	1	27021913	26695422	rs114165349	chr1:27021913_C_G	S_VLDL_TG	G	C	0.0233	0.0012	0.0065	0.0234	0.0836	0.0065	36.83	++?	0	0.252	1	0.2105	Triglycerides in Small VLDL	mmol/L	Lipoprotein subclasses	Small VLDL (average diameter 36.8 nm)	Non-derived	23515	23815				0.130818	0.0942575	0.782055	0.0834103	0.00654589	36.4639	rs112535818||rs113520491||rs114165349||rs12738345||rs12748152||rs12749822||rs12753981||rs12759594||rs145685168||rs148268445||rs17360994||rs182050989||rs190077222||rs193084249||rs34175245||rs34217609||rs34232231||rs34397747||rs34460334||rs34556682||rs34696599||rs34924059||rs35538083||rs35617712||rs374614943||rs41291086||rs41309280||rs4579782||rs6686271||rs71636776||rs71636778||rs71636784||rs716367…	TRUE	upstream_gene_variant	MODIFIER	ARID1A	ENSG00000117713	19.43	0.941125	27180088	rs75460349
1_11	26623418	29339402	FALSE	1	27021913	26695422	rs114165349	chr1:27021913_C_G	TG_by_PG	G	C	0.0233	0.0012	0.0065	0.0234	0.0913	0.0062	47.78	++?	0	0.651	1	0.3769	Triglycerides to Phosphoglycerides ratio	ratio	Other lipids		Ratio	23435	23735				0.164438	0.0908768	1.15255	0.0909526	0.00625276	47.2081	rs112535818||rs113520491||rs114165349||rs12738345||rs12748152||rs12749822||rs12753981||rs12759594||rs145685168||rs148268445||rs17360994||rs182050989||rs190077222||rs193084249||rs34175245||rs34217609||rs34232231||rs34397747||rs34460334||rs34556682||rs34696599||rs34924059||rs35538083||rs35617712||rs374614943||rs41291086||rs41309280||rs4579782||rs6686271||rs71636776||rs71636778||rs71636784||rs716367…	TRUE	upstream_gene_variant	MODIFIER	ARID1A	ENSG00000117713	19.43	0.941125	27180088	rs75460349
1_11	26623418	29339402	FALSE	1	27021913	26695422	rs114165349	chr1:27021913_C_G	Total_TG	G	C	0.0233	0.0012	0.0065	0.0234	0.0748	0.0066	28.93	++?	0	0.168	1	0.1661	Total Triglycerides	mmol/L	Triglycerides		Composite	23407	23707				0.113368	0.09433	0.639344	0.074647	0.00663341	28.651	rs112535818||rs113520491||rs114165349||rs12738345||rs12748152||rs12749822||rs12753981||rs12759594||rs145685168||rs148268445||rs17360994||rs182050989||rs190077222||rs193084249||rs34175245||rs34217609||rs34232231||rs34397747||rs34460334||rs34556682||rs34696599||rs34924059||rs35538083||rs35617712||rs374614943||rs41291086||rs41309280||rs4579782||rs6686271||rs71636776||rs71636778||rs71636784||rs716367…	TRUE	upstream_gene_variant	MODIFIER	ARID1A	ENSG00000117713	19.43	0.941125	27180088	rs75460349
1_11	26623418	29339402	FALSE	1	27021913	26695422	rs114165349	chr1:27021913_C_G	Tyr	G	C	0.0233	0.0012	0.0065	0.0234	-0.0571	0.0068	16.28	-+?	27.5	1.379	1	0.6194	Tyrosine	mmol/L	Amino acids	Aromatic amino acids	Non-derived	23469	23769				0.0551059	0.0958231	0.247769	-0.0577199	0.00683616	16.5108	rs112535818||rs113520491||rs114165349||rs12738345||rs12748152||rs12749822||rs12753981||rs12759594||rs145685168||rs148268445||rs17360994||rs182050989||rs190077222||rs193084249||rs34175245||rs34217609||rs34232231||rs34397747||rs34460334||rs34556682||rs34696599||rs34924059||rs35538083||rs35617712||rs374614943||rs41291086||rs41309280||rs4579782||rs6686271||rs71636776||rs71636778||rs71636784||rs716367…	TRUE	upstream_gene_variant	MODIFIER	ARID1A	ENSG00000117713	19.43	0.941125	27180088	rs75460349
1_11	26623418	29339402	FALSE	1	27021913	26695422	rs114165349	chr1:27021913_C_G	VLDL_L	G	C	0.0233	0.0012	0.0065	0.0234	0.0668	0.0068	22	++?	0	0.087	1	0.1145	Total Lipids in VLDL	mmol/L	Total lipids		Composite	23424	23724				0.0390431	0.0943525	0.168117	0.0669102	0.00682175	21.9845	rs112535818||rs113520491||rs114165349||rs12738345||rs12748152||rs12749822||rs12753981||rs12759594||rs145685168||rs148268445||rs17360994||rs182050989||rs190077222||rs193084249||rs34175245||rs34217609||rs34232231||rs34397747||rs34460334||rs34556682||rs34696599||rs34924059||rs35538083||rs35617712||rs374614943||rs41291086||rs41309280||rs4579782||rs6686271||rs71636776||rs71636778||rs71636784||rs716367…	TRUE	upstream_gene_variant	MODIFIER	ARID1A	ENSG00000117713	19.43	0.941125	27180088	rs75460349
1_11	26623418	29339402	FALSE	1	27021913	26695422	rs114165349	chr1:27021913_C_G	VLDL_P	G	C	0.0233	0.0012	0.0065	0.0234	0.0571	0.0069	15.76	+-?	34.3	1.523	1	0.6631	Concentration of VLDL Particles	mmol/L	Lipoprotein particle concentrations		Composite	23428	23728				-0.0598701	0.095017	0.276848	0.0576865	0.0069454	16.0034	rs112535818||rs113520491||rs114165349||rs12738345||rs12748152||rs12749822||rs12753981||rs12759594||rs145685168||rs148268445||rs17360994||rs182050989||rs190077222||rs193084249||rs34175245||rs34217609||rs34232231||rs34397747||rs34460334||rs34556682||rs34696599||rs34924059||rs35538083||rs35617712||rs374614943||rs41291086||rs41309280||rs4579782||rs6686271||rs71636776||rs71636778||rs71636784||rs716367…	TRUE	upstream_gene_variant	MODIFIER	ARID1A	ENSG00000117713	19.43	0.941125	27180088	rs75460349
1_11	26623418	29339402	FALSE	1	27021913	26695422	rs114165349	chr1:27021913_C_G	VLDL_PL	G	C	0.0233	0.0012	0.0065	0.0234	0.0616	0.0069	18.46	+-?	0	0.473	1	0.3083	Phospholipids in VLDL	mmol/L	Phospholipids		Composite	23412	23712				-0.00325938	0.0945264	0.0121133	0.0619073	0.00689546	18.5594	rs112535818||rs113520491||rs114165349||rs12738345||rs12748152||rs12749822||rs12753981||rs12759594||rs145685168||rs148268445||rs17360994||rs182050989||rs190077222||rs193084249||rs34175245||rs34217609||rs34232231||rs34397747||rs34460334||rs34556682||rs34696599||rs34924059||rs35538083||rs35617712||rs374614943||rs41291086||rs41309280||rs4579782||rs6686271||rs71636776||rs71636778||rs71636784||rs716367…	TRUE	upstream_gene_variant	MODIFIER	ARID1A	ENSG00000117713	19.43	0.941125	27180088	rs75460349
1_11	26623418	29339402	FALSE	1	27021913	26695422	rs114165349	chr1:27021913_C_G	VLDL_TG	G	C	0.0233	0.0012	0.0065	0.0234	0.0739	0.0066	28.42	++?	0	0.177	1	0.1711	Triglycerides in VLDL	mmol/L	Triglycerides		Composite	23408	23708				0.113228	0.0939192	0.64211	0.0736703	0.00660731	28.1442	rs112535818||rs113520491||rs114165349||rs12738345||rs12748152||rs12749822||rs12753981||rs12759594||rs145685168||rs148268445||rs17360994||rs182050989||rs190077222||rs193084249||rs34175245||rs34217609||rs34232231||rs34397747||rs34460334||rs34556682||rs34696599||rs34924059||rs35538083||rs35617712||rs374614943||rs41291086||rs41309280||rs4579782||rs6686271||rs71636776||rs71636778||rs71636784||rs716367…	TRUE	upstream_gene_variant	MODIFIER	ARID1A	ENSG00000117713	19.43	0.941125	27180088	rs75460349
1_11	26623418	29339402	FALSE	1	27021913	26695422	rs114165349	chr1:27021913_C_G	VLDL_size	G	C	0.0233	0.0012	0.0065	0.0234	0.0727	0.0062	30.69	++?	0	0.506	1	0.3214	Average Diameter for VLDL Particles	nm	Lipoprotein particle sizes		Non-derived	23431	23731				0.137553	0.0914604	0.877489	0.0723737	0.0062477	30.3041	rs112535818||rs113520491||rs114165349||rs12738345||rs12748152||rs12749822||rs12753981||rs12759594||rs145685168||rs148268445||rs17360994||rs182050989||rs190077222||rs193084249||rs34175245||rs34217609||rs34232231||rs34397747||rs34460334||rs34556682||rs34696599||rs34924059||rs35538083||rs35617712||rs374614943||rs41291086||rs41309280||rs4579782||rs6686271||rs71636776||rs71636778||rs71636784||rs716367…	TRUE	upstream_gene_variant	MODIFIER	ARID1A	ENSG00000117713	19.43	0.941125	27180088	rs75460349
1_11	26623418	29339402	FALSE	1	27021913	26695422	rs114165349	chr1:27021913_C_G	XL_HDL_PL_pct	G	C	0.0233	0.0012	0.0065	0.0234	-0.0514	0.006	16.76	--?	0	0.019	1	0.05017	Phospholipids to Total Lipids in Very Large HDL percentage	%	Relative lipoprotein lipid concentrations	Very large HDL ratios	Percentage	23629	23929				-0.0392686	0.088687	0.181822	-0.051462	0.00605523	16.7176	rs112535818||rs113520491||rs114165349||rs12738345||rs12748152||rs12749822||rs12753981||rs12759594||rs145685168||rs148268445||rs17360994||rs182050989||rs190077222||rs193084249||rs34175245||rs34217609||rs34232231||rs34397747||rs34460334||rs34556682||rs34696599||rs34924059||rs35538083||rs35617712||rs374614943||rs41291086||rs41309280||rs4579782||rs6686271||rs71636776||rs71636778||rs71636784||rs716367…	TRUE	upstream_gene_variant	MODIFIER	ARID1A	ENSG00000117713	19.43	0.941125	27180088	rs75460349
1_11	26623418	29339402	FALSE	1	27021913	26695422	rs114165349	chr1:27021913_C_G	XL_HDL_TG	G	C	0.0233	0.0012	0.0065	0.0234	0.0611	0.0066	19.66	++?	0	0.069	1	0.1007	Triglycerides in Very Large HDL	mmol/L	Lipoprotein subclasses	Very large HDL (average diameter 14.3 nm)	Non-derived	23557	23857				0.0363522	0.0945485	0.154517	0.06121	0.00661903	19.639	rs112535818||rs113520491||rs114165349||rs12738345||rs12748152||rs12749822||rs12753981||rs12759594||rs145685168||rs148268445||rs17360994||rs182050989||rs190077222||rs193084249||rs34175245||rs34217609||rs34232231||rs34397747||rs34460334||rs34556682||rs34696599||rs34924059||rs35538083||rs35617712||rs374614943||rs41291086||rs41309280||rs4579782||rs6686271||rs71636776||rs71636778||rs71636784||rs716367…	TRUE	upstream_gene_variant	MODIFIER	ARID1A	ENSG00000117713	19.43	0.941125	27180088	rs75460349
1_11	26623418	29339402	FALSE	1	27021913	26695422	rs114165349	chr1:27021913_C_G	XL_HDL_TG_pct	G	C	0.0233	0.0011	0.0065	0.0234	0.078	0.0062	35.78	++?	0	0.537	1	0.334	Triglycerides to Total Lipids in Very Large HDL percentage	%	Relative lipoprotein lipid concentrations	Very large HDL ratios	Percentage	23633	23933				0.144878	0.0914913	0.945753	0.077649	0.00619205	35.3465	rs112535818||rs113520491||rs114165349||rs12738345||rs12748152||rs12749822||rs12753981||rs12759594||rs145685168||rs148268445||rs17360994||rs182050989||rs190077222||rs193084249||rs34175245||rs34217609||rs34232231||rs34397747||rs34460334||rs34556682||rs34696599||rs34924059||rs35538083||rs35617712||rs374614943||rs41291086||rs41309280||rs4579782||rs6686271||rs71636776||rs71636778||rs71636784||rs716367…	TRUE	upstream_gene_variant	MODIFIER	ARID1A	ENSG00000117713	19.43	0.941125	27180088	rs75460349
1_11	26623418	29339402	FALSE	1	27021913	26695422	rs114165349	chr1:27021913_C_G	XL_VLDL_C	G	C	0.0233	0.0012	0.0065	0.0234	0.0649	0.0068	20.99	++?	0	0.212	1	0.1904	Cholesterol in Very Large VLDL	mmol/L	Lipoprotein subclasses	Very large VLDL (average diameter 64 nm)	Composite	23491	23791				0.02178	0.0938788	0.088024	0.0651443	0.00679742	21.0285	rs112535818||rs113520491||rs114165349||rs12738345||rs12748152||rs12749822||rs12753981||rs12759594||rs145685168||rs148268445||rs17360994||rs182050989||rs190077222||rs193084249||rs34175245||rs34217609||rs34232231||rs34397747||rs34460334||rs34556682||rs34696599||rs34924059||rs35538083||rs35617712||rs374614943||rs41291086||rs41309280||rs4579782||rs6686271||rs71636776||rs71636778||rs71636784||rs716367…	TRUE	upstream_gene_variant	MODIFIER	ARID1A	ENSG00000117713	19.43	0.941125	27180088	rs75460349
1_11	26623418	29339402	FALSE	1	27021913	26695422	rs114165349	chr1:27021913_C_G	XL_VLDL_FC	G	C	0.0233	0.0012	0.0065	0.0234	0.0692	0.0067	24.35	++?	0	0.011	1	0.03866	Free Cholesterol in Very Large VLDL	mmol/L	Lipoprotein subclasses	Very large VLDL (average diameter 64 nm)	Non-derived	23493	23793				0.0592444	0.0937265	0.277924	0.0692938	0.00671154	24.2631	rs112535818||rs113520491||rs114165349||rs12738345||rs12748152||rs12749822||rs12753981||rs12759594||rs145685168||rs148268445||rs17360994||rs182050989||rs190077222||rs193084249||rs34175245||rs34217609||rs34232231||rs34397747||rs34460334||rs34556682||rs34696599||rs34924059||rs35538083||rs35617712||rs374614943||rs41291086||rs41309280||rs4579782||rs6686271||rs71636776||rs71636778||rs71636784||rs716367…	TRUE	upstream_gene_variant	MODIFIER	ARID1A	ENSG00000117713	19.43	0.941125	27180088	rs75460349
1_11	26623418	29339402	FALSE	1	27021913	26695422	rs114165349	chr1:27021913_C_G	XL_VLDL_L	G	C	0.0233	0.0012	0.0065	0.0234	0.0722	0.0066	27.12	++?	0	0.045	1	0.07971	Total Lipids in Very Large VLDL	mmol/L	Lipoprotein subclasses	Very large VLDL (average diameter 64 nm)	Composite	23489	23789				0.0920209	0.0936188	0.487261	0.0721503	0.00662191	26.9177	rs112535818||rs113520491||rs114165349||rs12738345||rs12748152||rs12749822||rs12753981||rs12759594||rs145685168||rs148268445||rs17360994||rs182050989||rs190077222||rs193084249||rs34175245||rs34217609||rs34232231||rs34397747||rs34460334||rs34556682||rs34696599||rs34924059||rs35538083||rs35617712||rs374614943||rs41291086||rs41309280||rs4579782||rs6686271||rs71636776||rs71636778||rs71636784||rs716367…	TRUE	upstream_gene_variant	MODIFIER	ARID1A	ENSG00000117713	19.43	0.941125	27180088	rs75460349
1_11	26623418	29339402	FALSE	1	27021913	26695422	rs114165349	chr1:27021913_C_G	XL_VLDL_P	G	C	0.0233	0.0012	0.0065	0.0234	0.0742	0.0066	28.63	++?	0	0.081	1	0.1101	Concentration of Very Large VLDL Particles	mmol/L	Lipoprotein subclasses	Very large VLDL (average diameter 64 nm)	Non-derived	23488	23788				0.100725	0.0936562	0.549502	0.0740262	0.00660927	28.3914	rs112535818||rs113520491||rs114165349||rs12738345||rs12748152||rs12749822||rs12753981||rs12759594||rs145685168||rs148268445||rs17360994||rs182050989||rs190077222||rs193084249||rs34175245||rs34217609||rs34232231||rs34397747||rs34460334||rs34556682||rs34696599||rs34924059||rs35538083||rs35617712||rs374614943||rs41291086||rs41309280||rs4579782||rs6686271||rs71636776||rs71636778||rs71636784||rs716367…	TRUE	upstream_gene_variant	MODIFIER	ARID1A	ENSG00000117713	19.43	0.941125	27180088	rs75460349
1_11	26623418	29339402	FALSE	1	27021913	26695422	rs114165349	chr1:27021913_C_G	XL_VLDL_PL	G	C	0.0233	0.0012	0.0065	0.0234	0.0706	0.0067	25.57	++?	0	0.002	1	0.01737	Phospholipids in Very Large VLDL	mmol/L	Lipoprotein subclasses	Very large VLDL (average diameter 64 nm)	Non-derived	23490	23790				0.0751768	0.0936083	0.374773	0.0705624	0.00666974	25.4307	rs112535818||rs113520491||rs114165349||rs12738345||rs12748152||rs12749822||rs12753981||rs12759594||rs145685168||rs148268445||rs17360994||rs182050989||rs190077222||rs193084249||rs34175245||rs34217609||rs34232231||rs34397747||rs34460334||rs34556682||rs34696599||rs34924059||rs35538083||rs35617712||rs374614943||rs41291086||rs41309280||rs4579782||rs6686271||rs71636776||rs71636778||rs71636784||rs716367…	TRUE	upstream_gene_variant	MODIFIER	ARID1A	ENSG00000117713	19.43	0.941125	27180088	rs75460349
1_11	26623418	29339402	FALSE	1	27021913	26695422	rs114165349	chr1:27021913_C_G	XL_VLDL_TG	G	C	0.0233	0.0012	0.0065	0.0234	0.0733	0.0065	28.53	++?	0	0.201	1	0.1845	Triglycerides in Very Large VLDL	mmol/L	Lipoprotein subclasses	Very large VLDL (average diameter 64 nm)	Non-derived	23494	23794				0.115116	0.0935632	0.660421	0.0730624	0.00654101	28.2423	rs112535818||rs113520491||rs114165349||rs12738345||rs12748152||rs12749822||rs12753981||rs12759594||rs145685168||rs148268445||rs17360994||rs182050989||rs190077222||rs193084249||rs34175245||rs34217609||rs34232231||rs34397747||rs34460334||rs34556682||rs34696599||rs34924059||rs35538083||rs35617712||rs374614943||rs41291086||rs41309280||rs4579782||rs6686271||rs71636776||rs71636778||rs71636784||rs716367…	TRUE	upstream_gene_variant	MODIFIER	ARID1A	ENSG00000117713	19.43	0.941125	27180088	rs75460349
1_11	26623418	29339402	FALSE	1	27021913	26695422	rs114165349	chr1:27021913_C_G	XS_VLDL_CE_pct	G	C	0.0233	0.0012	0.0065	0.0234	-0.0714	0.0063	29.29	--?	77.4	4.421	1	1.45	Cholesteryl Esters to Total Lipids in Very Small VLDL percentage	%	Relative lipoprotein lipid concentrations	Very small VLDL ratios	Percentage	23606	23906				-0.260812	0.0902886	2.41241	-0.0705104	0.0062904	28.4348	rs112535818||rs113520491||rs114165349||rs12738345||rs12748152||rs12749822||rs12753981||rs12759594||rs145685168||rs148268445||rs17360994||rs182050989||rs190077222||rs193084249||rs34175245||rs34217609||rs34232231||rs34397747||rs34460334||rs34556682||rs34696599||rs34924059||rs35538083||rs35617712||rs374614943||rs41291086||rs41309280||rs4579782||rs6686271||rs71636776||rs71636778||rs71636784||rs716367…	TRUE	upstream_gene_variant	MODIFIER	ARID1A	ENSG00000117713	19.43	0.941125	27180088	rs75460349
1_11	26623418	29339402	FALSE	1	27021913	26695422	rs114165349	chr1:27021913_C_G	XS_VLDL_C_pct	G	C	0.0233	0.0012	0.0065	0.0234	-0.0667	0.0063	25.24	--?	76.7	4.29	1	1.416	Cholesterol to Total Lipids in Very Small VLDL percentage	%	Relative lipoprotein lipid concentrations	Very small VLDL ratios	Percentage	23605	23905				-0.253959	0.0906444	2.29386	-0.0657514	0.0063423	24.456	rs112535818||rs113520491||rs114165349||rs12738345||rs12748152||rs12749822||rs12753981||rs12759594||rs145685168||rs148268445||rs17360994||rs182050989||rs190077222||rs193084249||rs34175245||rs34217609||rs34232231||rs34397747||rs34460334||rs34556682||rs34696599||rs34924059||rs35538083||rs35617712||rs374614943||rs41291086||rs41309280||rs4579782||rs6686271||rs71636776||rs71636778||rs71636784||rs716367…	TRUE	upstream_gene_variant	MODIFIER	ARID1A	ENSG00000117713	19.43	0.941125	27180088	rs75460349
1_11	26623418	29339402	FALSE	1	27021913	26695422	rs114165349	chr1:27021913_C_G	XS_VLDL_TG	G	C	0.0233	0.0012	0.0065	0.0234	0.0763	0.0065	30.78	++?	0	0.009	1	0.03457	Triglycerides in Very Small VLDL	mmol/L	Lipoprotein subclasses	Very small VLDL (average diameter 31.3 nm)	Non-derived	23522	23822				0.0853936	0.0948477	0.434213	0.0762611	0.00655018	30.6016	rs112535818||rs113520491||rs114165349||rs12738345||rs12748152||rs12749822||rs12753981||rs12759594||rs145685168||rs148268445||rs17360994||rs182050989||rs190077222||rs193084249||rs34175245||rs34217609||rs34232231||rs34397747||rs34460334||rs34556682||rs34696599||rs34924059||rs35538083||rs35617712||rs374614943||rs41291086||rs41309280||rs4579782||rs6686271||rs71636776||rs71636778||rs71636784||rs716367…	TRUE	upstream_gene_variant	MODIFIER	ARID1A	ENSG00000117713	19.43	0.941125	27180088	rs75460349
1_11	26623418	29339402	FALSE	1	27021913	26695422	rs114165349	chr1:27021913_C_G	XXL_VLDL_L	G	C	0.0233	0.0012	0.0065	0.0234	0.0585	0.0066	18.03	++?	0	0.242	1	0.2057	Total Lipids in Chylomicrons and Extremely Large VLDL	mmol/L	Lipoprotein subclasses	Chylomicrons and extremely large VLDL (particle diameters from 75 nm upwards)	Composite	23482	23782				0.104715	0.0942218	0.574452	0.0582376	0.00662756	17.8143	rs112535818||rs113520491||rs114165349||rs12738345||rs12748152||rs12749822||rs12753981||rs12759594||rs145685168||rs148268445||rs17360994||rs182050989||rs190077222||rs193084249||rs34175245||rs34217609||rs34232231||rs34397747||rs34460334||rs34556682||rs34696599||rs34924059||rs35538083||rs35617712||rs374614943||rs41291086||rs41309280||rs4579782||rs6686271||rs71636776||rs71636778||rs71636784||rs716367…	TRUE	upstream_gene_variant	MODIFIER	ARID1A	ENSG00000117713	19.43	0.941125	27180088	rs75460349
1_11	26623418	29339402	FALSE	1	27021913	26695422	rs114165349	chr1:27021913_C_G	XXL_VLDL_P	G	C	0.0233	0.0012	0.0065	0.0234	0.0619	0.0066	20.25	++?	0	0.401	1	0.2787	Concentration of Chylomicrons and Extremely Large VLDL Particles	mmol/L	Lipoprotein subclasses	Chylomicrons and extremely large VLDL (particle diameters from 75 nm upwards)	Non-derived	23481	23781				0.12145	0.0942549	0.704294	0.0615841	0.0066001	19.9784	rs112535818||rs113520491||rs114165349||rs12738345||rs12748152||rs12749822||rs12753981||rs12759594||rs145685168||rs148268445||rs17360994||rs182050989||rs190077222||rs193084249||rs34175245||rs34217609||rs34232231||rs34397747||rs34460334||rs34556682||rs34696599||rs34924059||rs35538083||rs35617712||rs374614943||rs41291086||rs41309280||rs4579782||rs6686271||rs71636776||rs71636778||rs71636784||rs716367…	TRUE	upstream_gene_variant	MODIFIER	ARID1A	ENSG00000117713	19.43	0.941125	27180088	rs75460349
1_11	26623418	29339402	FALSE	1	27021913	26695422	rs114165349	chr1:27021913_C_G	XXL_VLDL_PL	G	C	0.0233	0.0012	0.0065	0.0234	0.0624	0.0066	20.77	++?	0	0.364	1	0.2624	Phospholipids in Chylomicrons and Extremely Large VLDL	mmol/L	Lipoprotein subclasses	Chylomicrons and extremely large VLDL (particle diameters from 75 nm upwards)	Non-derived	23483	23783				0.119073	0.0941804	0.685885	0.062138	0.00657068	20.4985	rs112535818||rs113520491||rs114165349||rs12738345||rs12748152||rs12749822||rs12753981||rs12759594||rs145685168||rs148268445||rs17360994||rs182050989||rs190077222||rs193084249||rs34175245||rs34217609||rs34232231||rs34397747||rs34460334||rs34556682||rs34696599||rs34924059||rs35538083||rs35617712||rs374614943||rs41291086||rs41309280||rs4579782||rs6686271||rs71636776||rs71636778||rs71636784||rs716367…	TRUE	upstream_gene_variant	MODIFIER	ARID1A	ENSG00000117713	19.43	0.941125	27180088	rs75460349
1_11	26623418	29339402	FALSE	1	27021913	26695422	rs114165349	chr1:27021913_C_G	XXL_VLDL_TG	G	C	0.0233	0.0012	0.0065	0.0234	0.056	0.0066	16.46	++?	0	0.366	1	0.2635	Triglycerides in Chylomicrons and Extremely Large VLDL	mmol/L	Lipoprotein subclasses	Chylomicrons and extremely large VLDL (particle diameters from 75 nm upwards)	Non-derived	23487	23787				0.11283	0.0942313	0.636084	0.0556775	0.0066558	16.222	rs112535818||rs113520491||rs114165349||rs12738345||rs12748152||rs12749822||rs12753981||rs12759594||rs145685168||rs148268445||rs17360994||rs182050989||rs190077222||rs193084249||rs34175245||rs34217609||rs34232231||rs34397747||rs34460334||rs34556682||rs34696599||rs34924059||rs35538083||rs35617712||rs374614943||rs41291086||rs41309280||rs4579782||rs6686271||rs71636776||rs71636778||rs71636784||rs716367…	TRUE	upstream_gene_variant	MODIFIER	ARID1A	ENSG00000117713	19.43	0.941125	27180088	rs75460349
1_11	26623418	29339402	FALSE	1	27021913	26695422	rs114165349	chr1:27021913_C_G	bOHbutyrate	G	C	0.0233	0.0012	0.0065	0.0234	0.0624	0.0069	18.71	++?	53.7	2.159	1	0.8486	3-Hydroxybutyrate	mmol/L	Ketone bodies		Non-derived	23474	23774				0.201852	0.0951577	1.46978	0.0616488	0.00693869	18.1935	rs112535818||rs113520491||rs114165349||rs12738345||rs12748152||rs12749822||rs12753981||rs12759594||rs145685168||rs148268445||rs17360994||rs182050989||rs190077222||rs193084249||rs34175245||rs34217609||rs34232231||rs34397747||rs34460334||rs34556682||rs34696599||rs34924059||rs35538083||rs35617712||rs374614943||rs41291086||rs41309280||rs4579782||rs6686271||rs71636776||rs71636778||rs71636784||rs716367…	TRUE	upstream_gene_variant	MODIFIER	ARID1A	ENSG00000117713	19.43	0.941125	27180088	rs75460349
1_11	26623418	29339402	FALSE	1	27063119	26736628	1:27063119_CAA_C	chr1:27063119_C_CAA	M_HDL_PL_pct	CAA	C	0.1058	0.0064	0.8935	0.9742	-0.0317	0.0033	21.04	---	0	0.356	2	0.07738	Phospholipids to Total Lipids in Medium HDL percentage	%	Relative lipoprotein lipid concentrations	Medium HDL ratios	Percentage	23639	23939	0.0163772	0.0557964	0.114002	0.0155247	0.0308525	0.211246	0.0319603	0.00333382	21.0412	rs112535818||rs113520491||rs114165349||rs12738345||rs12748152||rs12749822||rs12753981||rs12759594||rs145685168||rs146091102||rs148268445||rs17360994||rs182050989||rs190077222||rs193084249||rs34175245||rs34217609||rs34232231||rs34397747||rs34460334||rs34556682||rs34696599||rs34924059||rs35538083||rs35617712||rs35755865||rs374614943||rs4579782||rs4589135||rs56147926||rs6658653||rs6686271||rs7163677…	TRUE	intron_variant	MODIFIER	ARID1A	ENSG00000117713	0.675	0.807385	27108139	rs60798877
1_11	26623418	29339402	FALSE	1	27075099	26748608	rs374614943	chr1:27075099_C_CT	S_HDL_C	CT	C	0.0857	0.0042	0.9137	0.952	0.0272	0.0037	12.84	+++	0	0.534	2	0.116	Cholesterol in Small HDL	mmol/L	Lipoprotein subclasses	Small HDL (average diameter 8.7 nm)	Composite	23575	23875	-0.0384154	0.0338459	0.591131	-0.00527538	0.033718	0.0576578	-0.0273465	0.00372683	12.6631	rs112535818||rs113520491||rs114165349||rs12738345||rs12748152||rs12749822||rs12753981||rs12759594||rs145685168||rs146091102||rs148268445||rs17360994||rs182050989||rs190077222||rs193084249||rs34175245||rs34217609||rs34232231||rs34397747||rs34460334||rs34556682||rs34696599||rs34924059||rs35538083||rs35617712||rs35755865||rs374614943||rs4579782||rs4589135||rs56147926||rs6658653||rs6686271||rs7163677…	TRUE	intron_variant	MODIFIER	ARID1A	ENSG00000117713	10.99	0.915891	27239920	rs6659176
1_11	26623418	29339402	FALSE	1	27075099	26748608	rs374614943	chr1:27075099_C_CT	S_HDL_CE	CT	C	0.0857	0.0042	0.9137	0.952	0.0299	0.0037	15.3	+++	0	0.304	2	0.06599	Cholesteryl Esters in Small HDL	mmol/L	Lipoprotein subclasses	Small HDL (average diameter 8.7 nm)	Non-derived	23576	23876	-0.0301084	0.0338971	0.426644	-0.0113812	0.0337485	0.133159	-0.0300971	0.00372811	15.1638	rs112535818||rs113520491||rs114165349||rs12738345||rs12748152||rs12749822||rs12753981||rs12759594||rs145685168||rs146091102||rs148268445||rs17360994||rs182050989||rs190077222||rs193084249||rs34175245||rs34217609||rs34232231||rs34397747||rs34460334||rs34556682||rs34696599||rs34924059||rs35538083||rs35617712||rs35755865||rs374614943||rs4579782||rs4589135||rs56147926||rs6658653||rs6686271||rs7163677…	TRUE	intron_variant	MODIFIER	ARID1A	ENSG00000117713	10.99	0.915891	27239920	rs6659176
1_11	26623418	29339402	FALSE	1	27075099	26748608	rs374614943	chr1:27075099_C_CT	S_LDL_C_pct	CT	C	0.0857	0.0043	0.9137	0.952	0.0289	0.0037	14	+++	0	0.605	2	0.1315	Cholesterol to Total Lipids in Small LDL percentage	%	Relative lipoprotein lipid concentrations	Small LDL ratios	Percentage	23625	23925	-0.0226594	0.033519	0.301873	-0.0037912	0.0335005	0.0410078	-0.0292614	0.00377682	14.0286	rs112535818||rs113520491||rs114165349||rs12738345||rs12748152||rs12749822||rs12753981||rs12759594||rs145685168||rs146091102||rs148268445||rs17360994||rs182050989||rs190077222||rs193084249||rs34175245||rs34217609||rs34232231||rs34397747||rs34460334||rs34556682||rs34696599||rs34924059||rs35538083||rs35617712||rs35755865||rs374614943||rs4579782||rs4589135||rs56147926||rs6658653||rs6686271||rs7163677…	TRUE	intron_variant	MODIFIER	ARID1A	ENSG00000117713	10.99	0.915891	27239920	rs6659176
1_11	26623418	29339402	FALSE	1	27107263	26780772	rs551176418	chr1:27107263_T_TC	IDL_C_pct	T	TC	0.0764	0.0047	0.9231	0.9849	0.0394	0.0037	25.29	++-	4.1	2.085	2	0.4528	Cholesterol to Total Lipids in IDL percentage	%	Relative lipoprotein lipid concentrations	IDL ratios	Percentage	23610	23910	0.0623085	0.0715436	0.415895	-0.0313798	0.0348303	0.434597	-0.0397991	0.00376409	25.4023	rs112535818||rs113520491||rs114165349||rs12738345||rs12748152||rs12749822||rs12753981||rs12759594||rs145685168||rs146091102||rs148268445||rs17360994||rs182050989||rs190077222||rs193084249||rs34175245||rs34217609||rs34232231||rs34397747||rs34460334||rs34556682||rs34696599||rs34924059||rs35538083||rs35617712||rs35755865||rs374614943||rs4579782||rs4589135||rs56147926||rs6658653||rs6686271||rs7163677…	TRUE	3_prime_UTR_variant	MODIFIER	ARID1A	ENSG00000117713	14.93	0.891219	27239920	rs6659176
1_11	26623418	29339402	FALSE	1	27107263	26780772	rs551176418	chr1:27107263_T_TC	L_LDL_C_pct	T	TC	0.0764	0.0047	0.9231	0.9849	0.0259	0.0038	11.02	++-	0	1.345	2	0.2921	Cholesterol to Total Lipids in Large LDL percentage	%	Relative lipoprotein lipid concentrations	Large LDL ratios	Percentage	23615	23915	0.0578898	0.0729408	0.369169	-0.0209335	0.035481	0.255554	-0.0261922	0.00382967	11.0992	rs112535818||rs113520491||rs114165349||rs12738345||rs12748152||rs12749822||rs12753981||rs12759594||rs145685168||rs146091102||rs148268445||rs17360994||rs182050989||rs190077222||rs193084249||rs34175245||rs34217609||rs34232231||rs34397747||rs34460334||rs34556682||rs34696599||rs34924059||rs35538083||rs35617712||rs35755865||rs374614943||rs4579782||rs4589135||rs56147926||rs6658653||rs6686271||rs7163677…	TRUE	3_prime_UTR_variant	MODIFIER	ARID1A	ENSG00000117713	14.93	0.891219	27239920	rs6659176
1_11	26623418	29339402	FALSE	1	27122152	26795661	rs112535818	chr1:27122152_C_G	IDL_PL_pct	C	G	0.0804	0.005	0.9189	0.9564	-0.0258	0.0037	11.24	-++	0	1.393	2	0.3025	Phospholipids to Total Lipids in IDL percentage	%	Relative lipoprotein lipid concentrations	IDL ratios	Percentage	23609	23909	-0.00360327	0.0439159	0.0293707	-0.00664842	0.0338053	0.0736127	0.0263821	0.00377846	11.5368	rs112535818||rs113520491||rs114165349||rs12738345||rs12748152||rs12749822||rs12753981||rs12759594||rs145685168||rs146091102||rs148268445||rs17360994||rs182050989||rs190077222||rs193084249||rs34175245||rs34217609||rs34232231||rs34397747||rs34460334||rs34556682||rs34696599||rs34924059||rs35538083||rs35617712||rs35755865||rs374614943||rs4579782||rs4589135||rs56147926||rs6658653||rs6686271||rs7163677…	TRUE	intron_variant	MODIFIER	PIGV	ENSG00000060642	0.418	0.950118	27239920	rs6659176
1_11	26623418	29339402	FALSE	1	27140149	26813658	rs35583548	chr1:27140149_A_G	HDL_P	G	A	0.0804	0.0047	0.046	0.0811	-0.037	0.0034	26.36	---	0	0.184	2	0.03998	Concentration of HDL Particles	mmol/L	Lipoprotein particle concentrations		Composite	23430	23730	-0.027511	0.0408554	0.300414	-0.0257312	0.031686	0.380121	-0.0372114	0.00346667	26.1522	rs112535818||rs113520491||rs114165349||rs12738345||rs12748152||rs12749822||rs12753981||rs12759594||rs145685168||rs146091102||rs148268445||rs17360994||rs182050989||rs190077222||rs193084249||rs34175245||rs34217609||rs34232231||rs34397747||rs34460334||rs34556682||rs34696599||rs34924059||rs35538083||rs35617712||rs35755865||rs374614943||rs4579782||rs4589135||rs56147926||rs6658653||rs6686271||rs7163677…	TRUE	upstream_gene_variant	MODIFIER	RN7SL165P	ENSG00000241188	4.619	0.950567	27239920	rs6659176
1_11	26623418	29339402	FALSE	1	27140149	26813658	rs35583548	chr1:27140149_A_G	Total_P	G	A	0.0804	0.0047	0.046	0.0811	-0.0331	0.0035	20.78	---	0	0.481	2	0.1044	Total Concentration of Lipoprotein Particles	mmol/L	Lipoprotein particle concentrations		Composite	23427	23727	-0.0110226	0.0411208	0.103111	-0.0192641	0.0320254	0.261625	-0.0333765	0.00350328	20.7917	rs112535818||rs113520491||rs114165349||rs12738345||rs12748152||rs12749822||rs12753981||rs12759594||rs145685168||rs146091102||rs148268445||rs17360994||rs182050989||rs190077222||rs193084249||rs34175245||rs34217609||rs34232231||rs34397747||rs34460334||rs34556682||rs34696599||rs34924059||rs35538083||rs35617712||rs35755865||rs374614943||rs4579782||rs4589135||rs56147926||rs6658653||rs6686271||rs7163677…	TRUE	upstream_gene_variant	MODIFIER	RN7SL165P	ENSG00000241188	4.619	0.950567	27239920	rs6659176
1_11	26623418	29339402	FALSE	1	27180088	26853597	rs75460349	chr1:27180088_A_C	Gln	A	C	0.0235	0.0011	0.9764	0.9881	-0.0559	0.0068	15.48	--?	0	0.167	1	0.1655	Glutamine	mmol/L	Amino acids		Non-derived	23461	23761				0.0272176	0.0705066	0.155228	0.056131	0.00687657	15.4844	rs112535818||rs113520491||rs114165349||rs12738345||rs12748152||rs12749822||rs12753981||rs12759594||rs145685168||rs148268445||rs17360994||rs182050989||rs190077222||rs193084249||rs34175245||rs34217609||rs34232231||rs34397747||rs34460334||rs34556682||rs34696599||rs34924059||rs35538083||rs35617712||rs374614943||rs41291086||rs41309280||rs4579782||rs6686271||rs71636776||rs71636778||rs71636784||rs716367…	TRUE	intron_variant	MODIFIER	ZDHHC18	ENSG00000204160	6.032	0.928282	27284913	rs79598313
1_11	26623418	29339402	FALSE	1	27180088	26853597	rs75460349	chr1:27180088_A_C	L_VLDL_PL_pct	A	C	0.0235	0.0011	0.9764	0.9881	-0.0629	0.0066	21.02	--?	0	0	1	0.007627	Phospholipids to Total Lipids in Large VLDL percentage	%	Relative lipoprotein lipid concentrations	Large VLDL ratios	Percentage	23589	23889				0.061369	0.0697068	0.421763	0.0628967	0.00659133	20.8549	rs112535818||rs113520491||rs114165349||rs12738345||rs12748152||rs12749822||rs12753981||rs12759594||rs145685168||rs148268445||rs17360994||rs182050989||rs190077222||rs193084249||rs34175245||rs34217609||rs34232231||rs34397747||rs34460334||rs34556682||rs34696599||rs34924059||rs35538083||rs35617712||rs374614943||rs41291086||rs41309280||rs4579782||rs6686271||rs71636776||rs71636778||rs71636784||rs716367…	TRUE	intron_variant	MODIFIER	ZDHHC18	ENSG00000204160	6.032	0.928282	27284913	rs79598313
1_11	26623418	29339402	FALSE	1	27180088	26853597	rs75460349	chr1:27180088_A_C	M_LDL_CE	A	C	0.0234	0.0012	0.9764	0.9881	-0.0455	0.007	10.1	-+?	0	0.548	1	0.3381	Cholesteryl Esters in Medium LDL	mmol/L	Lipoprotein subclasses	Medium LDL (average diameter 23 nm)	Non-derived	23541	23841				-0.00595513	0.0698753	0.0305457	0.0460358	0.00703469	10.2229	rs112535818||rs113520491||rs114165349||rs12738345||rs12748152||rs12749822||rs12753981||rs12759594||rs145685168||rs148268445||rs17360994||rs182050989||rs190077222||rs193084249||rs34175245||rs34217609||rs34232231||rs34397747||rs34460334||rs34556682||rs34696599||rs34924059||rs35538083||rs35617712||rs374614943||rs41291086||rs41309280||rs4579782||rs6686271||rs71636776||rs71636778||rs71636784||rs716367…	TRUE	intron_variant	MODIFIER	ZDHHC18	ENSG00000204160	6.032	0.928282	27284913	rs79598313
1_11	26623418	29339402	FALSE	1	27180088	26853597	rs75460349	chr1:27180088_A_C	M_LDL_L	A	C	0.0234	0.0012	0.9764	0.9881	-0.0455	0.007	10.13	-+?	0	0.772	1	0.4206	Total Lipids in Medium LDL	mmol/L	Lipoprotein subclasses	Medium LDL (average diameter 23 nm)	Composite	23538	23838				-0.0155659	0.0698574	0.0842454	0.0461089	0.00702113	10.29	rs112535818||rs113520491||rs114165349||rs12738345||rs12748152||rs12749822||rs12753981||rs12759594||rs145685168||rs148268445||rs17360994||rs182050989||rs190077222||rs193084249||rs34175245||rs34217609||rs34232231||rs34397747||rs34460334||rs34556682||rs34696599||rs34924059||rs35538083||rs35617712||rs374614943||rs41291086||rs41309280||rs4579782||rs6686271||rs71636776||rs71636778||rs71636784||rs716367…	TRUE	intron_variant	MODIFIER	ZDHHC18	ENSG00000204160	6.032	0.928282	27284913	rs79598313
1_11	26623418	29339402	FALSE	1	27180088	26853597	rs75460349	chr1:27180088_A_C	M_LDL_P	A	C	0.0234	0.0012	0.9764	0.9881	-0.0457	0.007	10.13	-+?	0	0.878	1	0.4574	Concentration of Medium LDL Particles	mmol/L	Lipoprotein subclasses	Medium LDL (average diameter 23 nm)	Non-derived	23537	23837				-0.0194169	0.0698798	0.107283	0.0463861	0.00705828	10.3037	rs112535818||rs113520491||rs114165349||rs12738345||rs12748152||rs12749822||rs12753981||rs12759594||rs145685168||rs148268445||rs17360994||rs182050989||rs190077222||rs193084249||rs34175245||rs34217609||rs34232231||rs34397747||rs34460334||rs34556682||rs34696599||rs34924059||rs35538083||rs35617712||rs374614943||rs41291086||rs41309280||rs4579782||rs6686271||rs71636776||rs71636778||rs71636784||rs716367…	TRUE	intron_variant	MODIFIER	ZDHHC18	ENSG00000204160	6.032	0.928282	27284913	rs79598313
1_11	26623418	29339402	FALSE	1	27180088	26853597	rs75460349	chr1:27180088_A_C	M_VLDL_L	A	C	0.0234	0.0012	0.9764	0.9881	-0.0574	0.0069	15.85	--?	0	0.04	1	0.0747	Total Lipids in Medium VLDL	mmol/L	Lipoprotein subclasses	Medium VLDL (average diameter 44.5 nm)	Composite	23503	23803				0.0436052	0.0697194	0.274347	0.0575745	0.00698415	15.777	rs112535818||rs113520491||rs114165349||rs12738345||rs12748152||rs12749822||rs12753981||rs12759594||rs145685168||rs148268445||rs17360994||rs182050989||rs190077222||rs193084249||rs34175245||rs34217609||rs34232231||rs34397747||rs34460334||rs34556682||rs34696599||rs34924059||rs35538083||rs35617712||rs374614943||rs41291086||rs41309280||rs4579782||rs6686271||rs71636776||rs71636778||rs71636784||rs716367…	TRUE	intron_variant	MODIFIER	ZDHHC18	ENSG00000204160	6.032	0.928282	27284913	rs79598313
1_11	26623418	29339402	FALSE	1	27180088	26853597	rs75460349	chr1:27180088_A_C	M_VLDL_P	A	C	0.0234	0.0012	0.9764	0.9881	-0.0507	0.007	12.39	--?	0	0.139	1	0.1492	Concentration of Medium VLDL Particles	mmol/L	Lipoprotein subclasses	Medium VLDL (average diameter 44.5 nm)	Non-derived	23502	23802				0.0248142	0.0697728	0.141398	0.0509624	0.00702609	12.3907	rs112535818||rs113520491||rs114165349||rs12738345||rs12748152||rs12749822||rs12753981||rs12759594||rs145685168||rs148268445||rs17360994||rs182050989||rs190077222||rs193084249||rs34175245||rs34217609||rs34232231||rs34397747||rs34460334||rs34556682||rs34696599||rs34924059||rs35538083||rs35617712||rs374614943||rs41291086||rs41309280||rs4579782||rs6686271||rs71636776||rs71636778||rs71636784||rs716367…	TRUE	intron_variant	MODIFIER	ZDHHC18	ENSG00000204160	6.032	0.928282	27284913	rs79598313
1_11	26623418	29339402	FALSE	1	27180088	26853597	rs75460349	chr1:27180088_A_C	M_VLDL_PL	A	C	0.0234	0.0012	0.9764	0.9881	-0.0489	0.007	11.58	--?	0	0.22	1	0.1943	Phospholipids in Medium VLDL	mmol/L	Lipoprotein subclasses	Medium VLDL (average diameter 44.5 nm)	Non-derived	23504	23804				0.0163862	0.0697958	0.0891703	0.0492664	0.00703161	11.6117	rs112535818||rs113520491||rs114165349||rs12738345||rs12748152||rs12749822||rs12753981||rs12759594||rs145685168||rs148268445||rs17360994||rs182050989||rs190077222||rs193084249||rs34175245||rs34217609||rs34232231||rs34397747||rs34460334||rs34556682||rs34696599||rs34924059||rs35538083||rs35617712||rs374614943||rs41291086||rs41309280||rs4579782||rs6686271||rs71636776||rs71636778||rs71636784||rs716367…	TRUE	intron_variant	MODIFIER	ZDHHC18	ENSG00000204160	6.032	0.928282	27284913	rs79598313
1_11	26623418	29339402	FALSE	1	27180088	26853597	rs75460349	chr1:27180088_A_C	S_LDL_CE	A	C	0.0234	0.0012	0.9764	0.9881	-0.0466	0.007	10.58	-+?	0	0.914	1	0.4697	Cholesteryl Esters in Small LDL	mmol/L	Lipoprotein subclasses	Small LDL (average diameter 18.7 nm)	Non-derived	23548	23848				-0.0196801	0.0696899	0.109221	0.0472847	0.00702629	10.7695	rs112535818||rs113520491||rs114165349||rs12738345||rs12748152||rs12749822||rs12753981||rs12759594||rs145685168||rs148268445||rs17360994||rs182050989||rs190077222||rs193084249||rs34175245||rs34217609||rs34232231||rs34397747||rs34460334||rs34556682||rs34696599||rs34924059||rs35538083||rs35617712||rs374614943||rs41291086||rs41309280||rs4579782||rs6686271||rs71636776||rs71636778||rs71636784||rs716367…	TRUE	intron_variant	MODIFIER	ZDHHC18	ENSG00000204160	6.032	0.928282	27284913	rs79598313
1_11	26623418	29339402	FALSE	1	27180088	26853597	rs75460349	chr1:27180088_A_C	S_VLDL_C	A	C	0.0234	0.0012	0.9764	0.9881	-0.0472	0.007	10.82	--?	0	0.325	1	0.2452	Cholesterol in Small VLDL	mmol/L	Lipoprotein subclasses	Small VLDL (average diameter 36.8 nm)	Composite	23512	23812				0.0075192	0.069935	0.0388738	0.047596	0.00703186	10.886	rs112535818||rs113520491||rs114165349||rs12738345||rs12748152||rs12749822||rs12753981||rs12759594||rs145685168||rs148268445||rs17360994||rs182050989||rs190077222||rs193084249||rs34175245||rs34217609||rs34232231||rs34397747||rs34460334||rs34556682||rs34696599||rs34924059||rs35538083||rs35617712||rs374614943||rs41291086||rs41309280||rs4579782||rs6686271||rs71636776||rs71636778||rs71636784||rs716367…	TRUE	intron_variant	MODIFIER	ZDHHC18	ENSG00000204160	6.032	0.928282	27284913	rs79598313
1_11	26623418	29339402	FALSE	1	27180088	26853597	rs75460349	chr1:27180088_A_C	S_VLDL_CE	A	C	0.0234	0.0012	0.9764	0.9881	-0.0497	0.007	11.96	--?	0	0.324	1	0.2446	Cholesteryl Esters in Small VLDL	mmol/L	Lipoprotein subclasses	Small VLDL (average diameter 36.8 nm)	Non-derived	23513	23813				0.0101291	0.0698872	0.0531733	0.0500937	0.00701689	12.0269	rs112535818||rs113520491||rs114165349||rs12738345||rs12748152||rs12749822||rs12753981||rs12759594||rs145685168||rs148268445||rs17360994||rs182050989||rs190077222||rs193084249||rs34175245||rs34217609||rs34232231||rs34397747||rs34460334||rs34556682||rs34696599||rs34924059||rs35538083||rs35617712||rs374614943||rs41291086||rs41309280||rs4579782||rs6686271||rs71636776||rs71636778||rs71636784||rs716367…	TRUE	intron_variant	MODIFIER	ZDHHC18	ENSG00000204160	6.032	0.928282	27284913	rs79598313
1_11	26623418	29339402	FALSE	1	27180088	26853597	rs75460349	chr1:27180088_A_C	S_VLDL_L	A	C	0.0234	0.0011	0.9764	0.9881	-0.0676	0.0069	21.99	--?	0	0	1	0.007155	Total Lipids in Small VLDL	mmol/L	Lipoprotein subclasses	Small VLDL (average diameter 36.8 nm)	Composite	23510	23810				0.0661458	0.0700617	0.462037	0.0675877	0.00692141	21.7984	rs112535818||rs113520491||rs114165349||rs12738345||rs12748152||rs12749822||rs12753981||rs12759594||rs145685168||rs148268445||rs17360994||rs182050989||rs190077222||rs193084249||rs34175245||rs34217609||rs34232231||rs34397747||rs34460334||rs34556682||rs34696599||rs34924059||rs35538083||rs35617712||rs374614943||rs41291086||rs41309280||rs4579782||rs6686271||rs71636776||rs71636778||rs71636784||rs716367…	TRUE	intron_variant	MODIFIER	ZDHHC18	ENSG00000204160	6.032	0.928282	27284913	rs79598313
1_11	26623418	29339402	FALSE	1	27180088	26853597	rs75460349	chr1:27180088_A_C	S_VLDL_P	A	C	0.0234	0.0011	0.9764	0.9881	-0.0721	0.0069	25.12	--?	0	0.003	1	0.0199	Concentration of Small VLDL Particles	mmol/L	Lipoprotein subclasses	Small VLDL (average diameter 36.8 nm)	Non-derived	23509	23809				0.0759698	0.069954	0.556767	0.0720216	0.00688785	24.8631	rs112535818||rs113520491||rs114165349||rs12738345||rs12748152||rs12749822||rs12753981||rs12759594||rs145685168||rs148268445||rs17360994||rs182050989||rs190077222||rs193084249||rs34175245||rs34217609||rs34232231||rs34397747||rs34460334||rs34556682||rs34696599||rs34924059||rs35538083||rs35617712||rs374614943||rs41291086||rs41309280||rs4579782||rs6686271||rs71636776||rs71636778||rs71636784||rs716367…	TRUE	intron_variant	MODIFIER	ZDHHC18	ENSG00000204160	6.032	0.928282	27284913	rs79598313
1_11	26623418	29339402	FALSE	1	27180088	26853597	rs75460349	chr1:27180088_A_C	S_VLDL_PL	A	C	0.0234	0.0012	0.9764	0.9881	-0.0541	0.007	14.04	--?	0	0.17	1	0.1672	Phospholipids in Small VLDL	mmol/L	Lipoprotein subclasses	Small VLDL (average diameter 36.8 nm)	Non-derived	23511	23811				0.0254399	0.0700388	0.144822	0.0544244	0.00701855	14.0517	rs112535818||rs113520491||rs114165349||rs12738345||rs12748152||rs12749822||rs12753981||rs12759594||rs145685168||rs148268445||rs17360994||rs182050989||rs190077222||rs193084249||rs34175245||rs34217609||rs34232231||rs34397747||rs34460334||rs34556682||rs34696599||rs34924059||rs35538083||rs35617712||rs374614943||rs41291086||rs41309280||rs4579782||rs6686271||rs71636776||rs71636778||rs71636784||rs716367…	TRUE	intron_variant	MODIFIER	ZDHHC18	ENSG00000204160	6.032	0.928282	27284913	rs79598313
1_11	26623418	29339402	FALSE	1	27180088	26853597	rs75460349	chr1:27180088_A_C	VLDL_C	A	C	0.0234	0.0012	0.9764	0.9881	-0.0464	0.007	10.49	--?	0	0.116	1	0.1347	VLDL Cholesterol	mmol/L	Cholesterol		Composite	23403	23703				0.0228027	0.0697415	0.128604	0.0466826	0.00703308	10.4964	rs112535818||rs113520491||rs114165349||rs12738345||rs12748152||rs12749822||rs12753981||rs12759594||rs145685168||rs148268445||rs17360994||rs182050989||rs190077222||rs193084249||rs34175245||rs34217609||rs34232231||rs34397747||rs34460334||rs34556682||rs34696599||rs34924059||rs35538083||rs35617712||rs374614943||rs41291086||rs41309280||rs4579782||rs6686271||rs71636776||rs71636778||rs71636784||rs716367…	TRUE	intron_variant	MODIFIER	ZDHHC18	ENSG00000204160	6.032	0.928282	27284913	rs79598313
1_11	26623418	29339402	FALSE	1	27180088	26853597	rs75460349	chr1:27180088_A_C	VLDL_FC	A	C	0.0234	0.0012	0.9764	0.9881	-0.0563	0.007	15.24	--?	0	0.013	1	0.04121	Free Cholesterol in VLDL	mmol/L	Free cholesterol		Composite	23420	23720				0.0484042	0.0697053	0.312094	0.0563687	0.00698824	15.1396	rs112535818||rs113520491||rs114165349||rs12738345||rs12748152||rs12749822||rs12753981||rs12759594||rs145685168||rs148268445||rs17360994||rs182050989||rs190077222||rs193084249||rs34175245||rs34217609||rs34232231||rs34397747||rs34460334||rs34556682||rs34696599||rs34924059||rs35538083||rs35617712||rs374614943||rs41291086||rs41309280||rs4579782||rs6686271||rs71636776||rs71636778||rs71636784||rs716367…	TRUE	intron_variant	MODIFIER	ZDHHC18	ENSG00000204160	6.032	0.928282	27284913	rs79598313
1_11	26623418	29339402	FALSE	1	27180088	26853597	rs75460349	chr1:27180088_A_C	XL_VLDL_CE	A	C	0.0234	0.0011	0.9764	0.9881	-0.0593	0.0069	17.21	--?	0	0.091	1	0.1178	Cholesteryl Esters in Very Large VLDL	mmol/L	Lipoprotein subclasses	Very large VLDL (average diameter 64 nm)	Non-derived	23492	23792				0.0384708	0.0693166	0.237401	0.0595343	0.00690979	17.1588	rs112535818||rs113520491||rs114165349||rs12738345||rs12748152||rs12749822||rs12753981||rs12759594||rs145685168||rs148268445||rs17360994||rs182050989||rs190077222||rs193084249||rs34175245||rs34217609||rs34232231||rs34397747||rs34460334||rs34556682||rs34696599||rs34924059||rs35538083||rs35617712||rs374614943||rs41291086||rs41309280||rs4579782||rs6686271||rs71636776||rs71636778||rs71636784||rs716367…	TRUE	intron_variant	MODIFIER	ZDHHC18	ENSG00000204160	6.032	0.928282	27284913	rs79598313
1_11	26623418	29339402	FALSE	1	27180088	26853597	rs75460349	chr1:27180088_A_C	XXL_VLDL_C	A	C	0.0235	0.0011	0.9764	0.9881	-0.0603	0.0066	19.05	--?	0	0.321	1	0.2433	Cholesterol in Chylomicrons and Extremely Large VLDL	mmol/L	Lipoprotein subclasses	Chylomicrons and extremely large VLDL (particle diameters from 75 nm upwards)	Composite	23484	23784				0.0994422	0.0693394	0.819493	0.0599852	0.00666009	18.6728	rs112535818||rs113520491||rs114165349||rs12738345||rs12748152||rs12749822||rs12753981||rs12759594||rs145685168||rs148268445||rs17360994||rs182050989||rs190077222||rs193084249||rs34175245||rs34217609||rs34232231||rs34397747||rs34460334||rs34556682||rs34696599||rs34924059||rs35538083||rs35617712||rs374614943||rs41291086||rs41309280||rs4579782||rs6686271||rs71636776||rs71636778||rs71636784||rs716367…	TRUE	intron_variant	MODIFIER	ZDHHC18	ENSG00000204160	6.032	0.928282	27284913	rs79598313
1_11	26623418	29339402	FALSE	1	27180088	26853597	rs75460349	chr1:27180088_A_C	XXL_VLDL_CE	A	C	0.0235	0.0011	0.9764	0.9881	-0.0596	0.0067	18.45	--?	0	0.123	1	0.1395	Cholesteryl Esters in Chylomicrons and Extremely Large VLDL	mmol/L	Lipoprotein subclasses	Chylomicrons and extremely large VLDL (particle diameters from 75 nm upwards)	Non-derived	23485	23785				0.0838115	0.0692737	0.645253	0.0593591	0.00668793	18.1575	rs112535818||rs113520491||rs114165349||rs12738345||rs12748152||rs12749822||rs12753981||rs12759594||rs145685168||rs148268445||rs17360994||rs182050989||rs190077222||rs193084249||rs34175245||rs34217609||rs34232231||rs34397747||rs34460334||rs34556682||rs34696599||rs34924059||rs35538083||rs35617712||rs374614943||rs41291086||rs41309280||rs4579782||rs6686271||rs71636776||rs71636778||rs71636784||rs716367…	TRUE	intron_variant	MODIFIER	ZDHHC18	ENSG00000204160	6.032	0.928282	27284913	rs79598313
1_11	26623418	29339402	FALSE	1	27180088	26853597	rs75460349	chr1:27180088_A_C	XXL_VLDL_FC	A	C	0.0235	0.0011	0.9764	0.9881	-0.0607	0.0066	19.39	--?	0	0.726	1	0.4042	Free Cholesterol in Chylomicrons and Extremely Large VLDL	mmol/L	Lipoprotein subclasses	Chylomicrons and extremely large VLDL (particle diameters from 75 nm upwards)	Non-derived	23486	23786				0.119578	0.0694805	1.06933	0.0601202	0.00663297	18.8999	rs112535818||rs113520491||rs114165349||rs12738345||rs12748152||rs12749822||rs12753981||rs12759594||rs145685168||rs148268445||rs17360994||rs182050989||rs190077222||rs193084249||rs34175245||rs34217609||rs34232231||rs34397747||rs34460334||rs34556682||rs34696599||rs34924059||rs35538083||rs35617712||rs374614943||rs41291086||rs41309280||rs4579782||rs6686271||rs71636776||rs71636778||rs71636784||rs716367…	TRUE	intron_variant	MODIFIER	ZDHHC18	ENSG00000204160	6.032	0.928282	27284913	rs79598313
1_11	26623418	29339402	FALSE	1	27230523	26904032	rs144369388	chr1:27230523_A_T	L_LDL_TG_pct	A	T	0.0892	0.0047	0.9103	0.9576	-0.0318	0.0034	19.87	-+-	0	0.906	2	0.1967	Triglycerides to Total Lipids in Large LDL percentage	%	Relative lipoprotein lipid concentrations	Large LDL ratios	Percentage	23618	23918	0.0339227	0.0294098	0.604277	-0.000839612	0.0345456	0.00850379	0.0321082	0.00345911	19.78	rs112535818||rs113520491||rs114165349||rs12738345||rs12748152||rs12749822||rs12753981||rs12759594||rs145685168||rs146091102||rs148268445||rs17360994||rs182050989||rs190077222||rs193084249||rs34175245||rs34217609||rs34232231||rs34397747||rs34460334||rs34556682||rs34696599||rs34924059||rs35538083||rs35617712||rs35755865||rs374614943||rs4579782||rs4589135||rs56147926||rs6658653||rs6686271||rs7163677…	TRUE	upstream_gene_variant	MODIFIER	GPATCH3	ENSG00000198746	6.814	0.856922	27239920	rs6659176
1_11	26623418	29339402	FALSE	1	27230523	26904032	rs144369388	chr1:27230523_A_T	M_LDL_C_pct	A	T	0.0892	0.0049	0.9103	0.9576	0.0236	0.0037	9.99	+-+	32.1	2.945	2	0.6395	Cholesterol to Total Lipids in Medium LDL percentage	%	Relative lipoprotein lipid concentrations	Medium LDL ratios	Percentage	23620	23920	-0.0333681	0.0301809	0.570412	0.0355122	0.0352047	0.504315	-0.024133	0.00370291	10.1452	rs112535818||rs113520491||rs114165349||rs12738345||rs12748152||rs12749822||rs12753981||rs12759594||rs145685168||rs146091102||rs148268445||rs17360994||rs182050989||rs190077222||rs193084249||rs34175245||rs34217609||rs34232231||rs34397747||rs34460334||rs34556682||rs34696599||rs34924059||rs35538083||rs35617712||rs35755865||rs374614943||rs4579782||rs4589135||rs56147926||rs6658653||rs6686271||rs7163677…	TRUE	upstream_gene_variant	MODIFIER	GPATCH3	ENSG00000198746	6.814	0.856922	27239920	rs6659176
1_11	26623418	29339402	FALSE	1	27230523	26904032	rs144369388	chr1:27230523_A_T	M_LDL_TG_pct	A	T	0.0892	0.0047	0.9103	0.9576	-0.0309	0.0034	18.47	-+-	0	1.483	2	0.322	Triglycerides to Total Lipids in Medium LDL percentage	%	Relative lipoprotein lipid concentrations	Medium LDL ratios	Percentage	23623	23923	0.0482147	0.0294631	0.992479	-0.00606288	0.0346804	0.0648859	0.0310274	0.00349139	18.2014	rs112535818||rs113520491||rs114165349||rs12738345||rs12748152||rs12749822||rs12753981||rs12759594||rs145685168||rs146091102||rs148268445||rs17360994||rs182050989||rs190077222||rs193084249||rs34175245||rs34217609||rs34232231||rs34397747||rs34460334||rs34556682||rs34696599||rs34924059||rs35538083||rs35617712||rs35755865||rs374614943||rs4579782||rs4589135||rs56147926||rs6658653||rs6686271||rs7163677…	TRUE	upstream_gene_variant	MODIFIER	GPATCH3	ENSG00000198746	6.814	0.856922	27239920	rs6659176
1_11	26623418	29339402	FALSE	1	27230523	26904032	rs144369388	chr1:27230523_A_T	S_HDL_CE_pct	A	T	0.0892	0.0046	0.9103	0.9576	0.0243	0.0034	11.75	+++	0	0.583	2	0.1266	Cholesteryl Esters to Total Lipids in Small HDL percentage	%	Relative lipoprotein lipid concentrations	Small HDL ratios	Percentage	23646	23946	-0.0464986	0.0293175	0.947957	-0.0235938	0.0352185	0.298515	-0.0239649	0.00348302	11.2244	rs112535818||rs113520491||rs114165349||rs12738345||rs12748152||rs12749822||rs12753981||rs12759594||rs145685168||rs146091102||rs148268445||rs17360994||rs182050989||rs190077222||rs193084249||rs34175245||rs34217609||rs34232231||rs34397747||rs34460334||rs34556682||rs34696599||rs34924059||rs35538083||rs35617712||rs35755865||rs374614943||rs4579782||rs4589135||rs56147926||rs6658653||rs6686271||rs7163677…	TRUE	upstream_gene_variant	MODIFIER	GPATCH3	ENSG00000198746	6.814	0.856922	27239920	rs6659176
1_11	26623418	29339402	FALSE	1	27230523	26904032	rs144369388	chr1:27230523_A_T	S_LDL_FC_pct	A	T	0.0892	0.0045	0.9103	0.9576	0.0282	0.0034	16.12	+++	0	1.344	2	0.2918	Free Cholesterol to Total Lipids in Small LDL percentage	%	Relative lipoprotein lipid concentrations	Small LDL ratios	Percentage	23627	23927	-0.059725	0.0292992	1.3819	-0.0133871	0.0351114	0.153045	-0.0278943	0.00341891	15.4707	rs112535818||rs113520491||rs114165349||rs12738345||rs12748152||rs12749822||rs12753981||rs12759594||rs145685168||rs146091102||rs148268445||rs17360994||rs182050989||rs190077222||rs193084249||rs34175245||rs34217609||rs34232231||rs34397747||rs34460334||rs34556682||rs34696599||rs34924059||rs35538083||rs35617712||rs35755865||rs374614943||rs4579782||rs4589135||rs56147926||rs6658653||rs6686271||rs7163677…	TRUE	upstream_gene_variant	MODIFIER	GPATCH3	ENSG00000198746	6.814	0.856922	27239920	rs6659176
1_11	26623418	29339402	FALSE	1	27230523	26904032	rs144369388	chr1:27230523_A_T	S_LDL_TG_pct	A	T	0.0892	0.0046	0.9103	0.9576	-0.0327	0.0034	21.4	---	0	1.281	2	0.2782	Triglycerides to Total Lipids in Small LDL percentage	%	Relative lipoprotein lipid concentrations	Small LDL ratios	Percentage	23628	23928	0.0628944	0.0292393	1.50204	0.0168323	0.0348292	0.201421	0.032411	0.0034172	20.6141	rs112535818||rs113520491||rs114165349||rs12738345||rs12748152||rs12749822||rs12753981||rs12759594||rs145685168||rs146091102||rs148268445||rs17360994||rs182050989||rs190077222||rs193084249||rs34175245||rs34217609||rs34232231||rs34397747||rs34460334||rs34556682||rs34696599||rs34924059||rs35538083||rs35617712||rs35755865||rs374614943||rs4579782||rs4589135||rs56147926||rs6658653||rs6686271||rs7163677…	TRUE	upstream_gene_variant	MODIFIER	GPATCH3	ENSG00000198746	6.814	0.856922	27239920	rs6659176
1_11	26623418	29339402	FALSE	1	27261149	26934658	rs12727590	chr1:27261149_A_G	XL_HDL_CE_pct	A	G	0.184	0.0137	0.8143	0.9264	0.018	0.0026	11.24	+++	0	0.69	2	0.1499	Cholesteryl Esters to Total Lipids in Very Large HDL percentage	%	Relative lipoprotein lipid concentrations	Very large HDL ratios	Percentage	23631	23931	-0.0288986	0.0323437	0.429928	-0.0384033	0.0271818	0.802155	-0.0176936	0.00262918	10.7695	rs112535818||rs113520491||rs11581460||rs12738345||rs12748152||rs12749822||rs12753981||rs12759594||rs145685168||rs146091102||rs148268445||rs17360994||rs182050989||rs190077222||rs3170660||rs34175245||rs34217609||rs34232231||rs34397747||rs34460334||rs34556682||rs34696599||rs34924059||rs35538083||rs35617712||rs35755865||rs374614943||rs4335393||rs4579782||rs6658653||rs6686271||rs71636776||rs71636778||…	TRUE	intron_variant	MODIFIER	NUDC	ENSG00000090273	1.001	0.879808	27239920	rs6659176
1_11	26623418	29339402	FALSE	1	27262545	26936054	rs182050989	chr1:27262545_C_T	IDL_TG_pct	C	T	0.0283	0.0012	0.0165	0.0285	0.0573	0.0057	22.72	++?	0	0.012	1	0.03986	Triglycerides to Total Lipids in IDL percentage	%	Relative lipoprotein lipid concentrations	IDL ratios	Percentage	23613	23913				0.0509905	0.0580148	0.420853	0.0574109	0.00577563	22.5555	rs112535818||rs113520491||rs114165349||rs12738345||rs12748152||rs12749822||rs12753981||rs12759594||rs145685168||rs148268445||rs17360994||rs182050989||rs190077222||rs193084249||rs34175245||rs34217609||rs34232231||rs34397747||rs34460334||rs34556682||rs34696599||rs34924059||rs35538083||rs35617712||rs374614943||rs41291086||rs41309280||rs4579782||rs6658653||rs6686271||rs71636776||rs71636778||rs7163678…	TRUE	intron_variant	MODIFIER	NUDC	ENSG00000090273	0.063	0.823769	27284913	rs79598313
1_11	26623418	29339402	FALSE	1	27262545	26936054	rs182050989	chr1:27262545_C_T	S_VLDL_FC_pct	C	T	0.0283	0.0012	0.0165	0.0285	-0.0481	0.0058	16.05	--?	0	0.006	1	0.02685	Free Cholesterol to Total Lipids in Small VLDL percentage	%	Relative lipoprotein lipid concentrations	Small VLDL ratios	Percentage	23602	23902				-0.0437604	0.0583461	0.343666	-0.0481697	0.00581391	15.9286	rs112535818||rs113520491||rs114165349||rs12738345||rs12748152||rs12749822||rs12753981||rs12759594||rs145685168||rs148268445||rs17360994||rs182050989||rs190077222||rs193084249||rs34175245||rs34217609||rs34232231||rs34397747||rs34460334||rs34556682||rs34696599||rs34924059||rs35538083||rs35617712||rs374614943||rs41291086||rs41309280||rs4579782||rs6658653||rs6686271||rs71636776||rs71636778||rs7163678…	TRUE	intron_variant	MODIFIER	NUDC	ENSG00000090273	0.063	0.823769	27284913	rs79598313
1_11	26623418	29339402	FALSE	1	27262545	26936054	rs182050989	chr1:27262545_C_T	S_VLDL_PL_pct	C	T	0.0283	0.0012	0.0165	0.0285	-0.0468	0.0058	15.17	--?	0	0.009	1	0.03423	Phospholipids to Total Lipids in Small VLDL percentage	%	Relative lipoprotein lipid concentrations	Small VLDL ratios	Percentage	23599	23899				-0.052297	0.0584092	0.431098	-0.0467135	0.00582128	14.992	rs112535818||rs113520491||rs114165349||rs12738345||rs12748152||rs12749822||rs12753981||rs12759594||rs145685168||rs148268445||rs17360994||rs182050989||rs190077222||rs193084249||rs34175245||rs34217609||rs34232231||rs34397747||rs34460334||rs34556682||rs34696599||rs34924059||rs35538083||rs35617712||rs374614943||rs41291086||rs41309280||rs4579782||rs6658653||rs6686271||rs71636776||rs71636778||rs7163678…	TRUE	intron_variant	MODIFIER	NUDC	ENSG00000090273	0.063	0.823769	27284913	rs79598313
1_11	26623418	29339402	FALSE	1	27284913	26958422	rs79598313	chr1:27284913_C_T	HDL_TG	C	T	0.0236	0.0012	0.0062	0.0237	0.053	0.0065	15.67	++?	0	0.196	1	0.1818	Triglycerides in HDL	mmol/L	Triglycerides		Composite	23410	23710				0.09474	0.0943967	0.500926	0.0528528	0.00647284	15.4941	rs112535818||rs113520491||rs114165349||rs12738345||rs12748152||rs12749822||rs12753981||rs12759594||rs145685168||rs148268445||rs17360994||rs182050989||rs190077222||rs193084249||rs34175245||rs34217609||rs34232231||rs34397747||rs34460334||rs34556682||rs34696599||rs34924059||rs35538083||rs35617712||rs374614943||rs41291086||rs41309280||rs4579782||rs6686271||rs71636776||rs71636778||rs71636784||rs716367…	TRUE	intron_variant	MODIFIER	C1orf172	ENSG00000175707	0.384	0.928282	27180088	rs75460349
1_11	26623418	29339402	FALSE	1	27284913	26958422	rs79598313	chr1:27284913_C_T	LDL_size	C	T	0.0236	0.0013	0.0062	0.0237	-0.0438	0.0066	10.38	--?	0	0.648	1	0.3758	Average Diameter for LDL Particles	nm	Lipoprotein particle sizes		Non-derived	23432	23732				-0.118259	0.0927027	0.694497	-0.0434646	0.00666242	10.1641	rs112535818||rs113520491||rs114165349||rs12738345||rs12748152||rs12749822||rs12753981||rs12759594||rs145685168||rs148268445||rs17360994||rs182050989||rs190077222||rs193084249||rs34175245||rs34217609||rs34232231||rs34397747||rs34460334||rs34556682||rs34696599||rs34924059||rs35538083||rs35617712||rs374614943||rs41291086||rs41309280||rs4579782||rs6686271||rs71636776||rs71636778||rs71636784||rs716367…	TRUE	intron_variant	MODIFIER	C1orf172	ENSG00000175707	0.384	0.928282	27180088	rs75460349
1_11	26623418	29339402	FALSE	1	27284913	26958422	rs79598313	chr1:27284913_C_T	L_HDL_CE_pct	C	T	0.0236	0.0012	0.0062	0.0237	-0.0609	0.0063	21.67	--?	0	0.47	1	0.3071	Cholesteryl Esters to Total Lipids in Large HDL percentage	%	Relative lipoprotein lipid concentrations	Large HDL ratios	Percentage	23636	23936				-0.124637	0.0932159	0.741845	-0.0606051	0.00626894	21.3827	rs112535818||rs113520491||rs114165349||rs12738345||rs12748152||rs12749822||rs12753981||rs12759594||rs145685168||rs148268445||rs17360994||rs182050989||rs190077222||rs193084249||rs34175245||rs34217609||rs34232231||rs34397747||rs34460334||rs34556682||rs34696599||rs34924059||rs35538083||rs35617712||rs374614943||rs41291086||rs41309280||rs4579782||rs6686271||rs71636776||rs71636778||rs71636784||rs716367…	TRUE	intron_variant	MODIFIER	C1orf172	ENSG00000175707	0.384	0.928282	27180088	rs75460349
1_11	26623418	29339402	FALSE	1	27284913	26958422	rs79598313	chr1:27284913_C_T	L_HDL_C_pct	C	T	0.0236	0.0012	0.0062	0.0237	-0.0536	0.0061	17.62	--?	0	0.838	1	0.4438	Cholesterol to Total Lipids in Large HDL percentage	%	Relative lipoprotein lipid concentrations	Large HDL ratios	Percentage	23635	23935				-0.137746	0.0920872	0.870629	-0.0532512	0.00615096	17.3163	rs112535818||rs113520491||rs114165349||rs12738345||rs12748152||rs12749822||rs12753981||rs12759594||rs145685168||rs148268445||rs17360994||rs182050989||rs190077222||rs193084249||rs34175245||rs34217609||rs34232231||rs34397747||rs34460334||rs34556682||rs34696599||rs34924059||rs35538083||rs35617712||rs374614943||rs41291086||rs41309280||rs4579782||rs6686271||rs71636776||rs71636778||rs71636784||rs716367…	TRUE	intron_variant	MODIFIER	C1orf172	ENSG00000175707	0.384	0.928282	27180088	rs75460349
1_11	26623418	29339402	FALSE	1	27284913	26958422	rs79598313	chr1:27284913_C_T	L_LDL_FC_pct	C	T	0.0236	0.0012	0.0062	0.0237	-0.0704	0.0062	28.93	--?	50.8	2.033	1	0.8127	Free Cholesterol to Total Lipids in Large LDL percentage	%	Relative lipoprotein lipid concentrations	Large LDL ratios	Percentage	23617	23917				-0.199772	0.090951	1.55194	-0.0697869	0.00623934	28.316	rs112535818||rs113520491||rs114165349||rs12738345||rs12748152||rs12749822||rs12753981||rs12759594||rs145685168||rs148268445||rs17360994||rs182050989||rs190077222||rs193084249||rs34175245||rs34217609||rs34232231||rs34397747||rs34460334||rs34556682||rs34696599||rs34924059||rs35538083||rs35617712||rs374614943||rs41291086||rs41309280||rs4579782||rs6686271||rs71636776||rs71636778||rs71636784||rs716367…	TRUE	intron_variant	MODIFIER	C1orf172	ENSG00000175707	0.384	0.928282	27180088	rs75460349
1_11	26623418	29339402	FALSE	1	27284913	26958422	rs79598313	chr1:27284913_C_T	L_VLDL_CE_pct	C	T	0.0236	0.0012	0.0062	0.0237	-0.0471	0.0064	12.54	--?	0	0.51	1	0.3233	Cholesteryl Esters to Total Lipids in Large VLDL percentage	%	Relative lipoprotein lipid concentrations	Large VLDL ratios	Percentage	23591	23891				-0.113333	0.0929742	0.651975	-0.046756	0.00646487	12.3235	rs112535818||rs113520491||rs114165349||rs12738345||rs12748152||rs12749822||rs12753981||rs12759594||rs145685168||rs148268445||rs17360994||rs182050989||rs190077222||rs193084249||rs34175245||rs34217609||rs34232231||rs34397747||rs34460334||rs34556682||rs34696599||rs34924059||rs35538083||rs35617712||rs374614943||rs41291086||rs41309280||rs4579782||rs6686271||rs71636776||rs71636778||rs71636784||rs716367…	TRUE	intron_variant	MODIFIER	C1orf172	ENSG00000175707	0.384	0.928282	27180088	rs75460349
1_11	26623418	29339402	FALSE	1	27284913	26958422	rs79598313	chr1:27284913_C_T	MUFA	C	T	0.0236	0.0012	0.0062	0.0237	0.0556	0.0067	15.9	++?	0	0.078	1	0.1078	Monounsaturated Fatty Acids	mmol/L	Fatty acids		Non-derived	23447	23747				0.0819946	0.0949132	0.411562	0.0554504	0.0067323	15.7512	rs112535818||rs113520491||rs114165349||rs12738345||rs12748152||rs12749822||rs12753981||rs12759594||rs145685168||rs148268445||rs17360994||rs182050989||rs190077222||rs193084249||rs34175245||rs34217609||rs34232231||rs34397747||rs34460334||rs34556682||rs34696599||rs34924059||rs35538083||rs35617712||rs374614943||rs41291086||rs41309280||rs4579782||rs6686271||rs71636776||rs71636778||rs71636784||rs716367…	TRUE	intron_variant	MODIFIER	C1orf172	ENSG00000175707	0.384	0.928282	27180088	rs75460349
1_11	26623418	29339402	FALSE	1	27284913	26958422	rs79598313	chr1:27284913_C_T	M_LDL_FC_pct	C	T	0.0236	0.0012	0.0062	0.0237	-0.0627	0.0062	22.99	--?	30.5	1.439	1	0.6378	Free Cholesterol to Total Lipids in Medium LDL percentage	%	Relative lipoprotein lipid concentrations	Medium LDL ratios	Percentage	23622	23922				-0.173681	0.0927268	1.21423	-0.0621864	0.00625898	22.5353	rs112535818||rs113520491||rs114165349||rs12738345||rs12748152||rs12749822||rs12753981||rs12759594||rs145685168||rs148268445||rs17360994||rs182050989||rs190077222||rs193084249||rs34175245||rs34217609||rs34232231||rs34397747||rs34460334||rs34556682||rs34696599||rs34924059||rs35538083||rs35617712||rs374614943||rs41291086||rs41309280||rs4579782||rs6686271||rs71636776||rs71636778||rs71636784||rs716367…	TRUE	intron_variant	MODIFIER	C1orf172	ENSG00000175707	0.384	0.928282	27180088	rs75460349
1_11	26623418	29339402	FALSE	1	27284913	26958422	rs79598313	chr1:27284913_C_T	M_VLDL_CE_pct	C	T	0.0236	0.0012	0.0062	0.0237	-0.0594	0.0062	20.79	--?	50.4	2.016	1	0.8078	Cholesteryl Esters to Total Lipids in Medium VLDL percentage	%	Relative lipoprotein lipid concentrations	Medium VLDL ratios	Percentage	23596	23896				-0.188682	0.0912877	1.41179	-0.0587651	0.00624631	20.2961	rs112535818||rs113520491||rs114165349||rs12738345||rs12748152||rs12749822||rs12753981||rs12759594||rs145685168||rs148268445||rs17360994||rs182050989||rs190077222||rs193084249||rs34175245||rs34217609||rs34232231||rs34397747||rs34460334||rs34556682||rs34696599||rs34924059||rs35538083||rs35617712||rs374614943||rs41291086||rs41309280||rs4579782||rs6686271||rs71636776||rs71636778||rs71636784||rs716367…	TRUE	intron_variant	MODIFIER	C1orf172	ENSG00000175707	0.384	0.928282	27180088	rs75460349
1_11	26623418	29339402	FALSE	1	27284913	26958422	rs79598313	chr1:27284913_C_T	M_VLDL_C_pct	C	T	0.0236	0.0012	0.0062	0.0237	-0.0547	0.0063	17.58	--?	52.1	2.089	1	0.8287	Cholesterol to Total Lipids in Medium VLDL percentage	%	Relative lipoprotein lipid concentrations	Medium VLDL ratios	Percentage	23595	23895				-0.186685	0.0914947	1.38392	-0.0541253	0.00628779	17.1287	rs112535818||rs113520491||rs114165349||rs12738345||rs12748152||rs12749822||rs12753981||rs12759594||rs145685168||rs148268445||rs17360994||rs182050989||rs190077222||rs193084249||rs34175245||rs34217609||rs34232231||rs34397747||rs34460334||rs34556682||rs34696599||rs34924059||rs35538083||rs35617712||rs374614943||rs41291086||rs41309280||rs4579782||rs6686271||rs71636776||rs71636778||rs71636784||rs716367…	TRUE	intron_variant	MODIFIER	C1orf172	ENSG00000175707	0.384	0.928282	27180088	rs75460349
1_11	26623418	29339402	FALSE	1	27284913	26958422	rs79598313	chr1:27284913_C_T	M_VLDL_TG_pct	C	T	0.0236	0.0012	0.0062	0.0237	0.0496	0.0063	14.37	++?	55.5	2.248	1	0.8736	Triglycerides to Total Lipids in Medium VLDL percentage	%	Relative lipoprotein lipid concentrations	Medium VLDL ratios	Percentage	23598	23898				0.186783	0.0917258	1.37967	0.0489219	0.00633217	13.9545	rs112535818||rs113520491||rs114165349||rs12738345||rs12748152||rs12749822||rs12753981||rs12759594||rs145685168||rs148268445||rs17360994||rs182050989||rs190077222||rs193084249||rs34175245||rs34217609||rs34232231||rs34397747||rs34460334||rs34556682||rs34696599||rs34924059||rs35538083||rs35617712||rs374614943||rs41291086||rs41309280||rs4579782||rs6686271||rs71636776||rs71636778||rs71636784||rs716367…	TRUE	intron_variant	MODIFIER	C1orf172	ENSG00000175707	0.384	0.928282	27180088	rs75460349
1_11	26623418	29339402	FALSE	1	27284913	26958422	rs79598313	chr1:27284913_C_T	Omega_6_pct	C	T	0.0236	0.0012	0.0062	0.0237	-0.0505	0.0065	14.29	--?	0	0.225	1	0.1968	Omega-6 Fatty Acids to Total Fatty Acids percentage	%	Fatty acids	Fatty acid ratios	Percentage	23452	23752				-0.0949369	0.0940593	0.504711	-0.0502626	0.00646576	14.1177	rs112535818||rs113520491||rs114165349||rs12738345||rs12748152||rs12749822||rs12753981||rs12759594||rs145685168||rs148268445||rs17360994||rs182050989||rs190077222||rs193084249||rs34175245||rs34217609||rs34232231||rs34397747||rs34460334||rs34556682||rs34696599||rs34924059||rs35538083||rs35617712||rs374614943||rs41291086||rs41309280||rs4579782||rs6686271||rs71636776||rs71636778||rs71636784||rs716367…	TRUE	intron_variant	MODIFIER	C1orf172	ENSG00000175707	0.384	0.928282	27180088	rs75460349
1_11	26623418	29339402	FALSE	1	27284913	26958422	rs79598313	chr1:27284913_C_T	PUFA_by_MUFA	C	T	0.0236	0.0012	0.0062	0.0237	-0.0609	0.0064	20.79	--?	0	0.991	1	0.4956	Polyunsaturated Fatty Acids to Monounsaturated Fatty Acids ratio	ratio	Fatty acids	Fatty acid ratios	Ratio	23458	23758				-0.15466	0.0943844	0.99442	-0.0604734	0.00640853	20.4136	rs112535818||rs113520491||rs114165349||rs12738345||rs12748152||rs12749822||rs12753981||rs12759594||rs145685168||rs148268445||rs17360994||rs182050989||rs190077222||rs193084249||rs34175245||rs34217609||rs34232231||rs34397747||rs34460334||rs34556682||rs34696599||rs34924059||rs35538083||rs35617712||rs374614943||rs41291086||rs41309280||rs4579782||rs6686271||rs71636776||rs71636778||rs71636784||rs716367…	TRUE	intron_variant	MODIFIER	C1orf172	ENSG00000175707	0.384	0.928282	27180088	rs75460349
1_11	26623418	29339402	FALSE	1	27284913	26958422	rs79598313	chr1:27284913_C_T	PUFA_pct	C	T	0.0236	0.0012	0.0062	0.0237	-0.0542	0.0065	16.16	--?	0	0.522	1	0.328	Polyunsaturated Fatty Acids to Total Fatty Acids percentage	%	Fatty acids	Fatty acid ratios	Percentage	23453	23753				-0.122641	0.0949556	0.70662	-0.0538664	0.00650685	15.9037	rs112535818||rs113520491||rs114165349||rs12738345||rs12748152||rs12749822||rs12753981||rs12759594||rs145685168||rs148268445||rs17360994||rs182050989||rs190077222||rs193084249||rs34175245||rs34217609||rs34232231||rs34397747||rs34460334||rs34556682||rs34696599||rs34924059||rs35538083||rs35617712||rs374614943||rs41291086||rs41309280||rs4579782||rs6686271||rs71636776||rs71636778||rs71636784||rs716367…	TRUE	intron_variant	MODIFIER	C1orf172	ENSG00000175707	0.384	0.928282	27180088	rs75460349
1_11	26623418	29339402	FALSE	1	27284913	26958422	rs79598313	chr1:27284913_C_T	SFA	C	T	0.0236	0.0013	0.0062	0.0237	0.0433	0.0068	9.77	++?	0	0.097	1	0.1216	Saturated Fatty Acids	mmol/L	Fatty acids		Non-derived	23448	23748				0.0139877	0.0944714	0.0543872	0.043445	0.0067981	9.78233	rs112535818||rs113520491||rs114165349||rs12738345||rs12748152||rs12749822||rs12753981||rs12759594||rs145685168||rs148268445||rs17360994||rs182050989||rs190077222||rs193084249||rs34175245||rs34217609||rs34232231||rs34397747||rs34460334||rs34556682||rs34696599||rs34924059||rs35538083||rs35617712||rs374614943||rs41291086||rs41309280||rs4579782||rs6686271||rs71636776||rs71636778||rs71636784||rs716367…	TRUE	intron_variant	MODIFIER	C1orf172	ENSG00000175707	0.384	0.928282	27180088	rs75460349
1_11	26623418	29339402	FALSE	1	27284913	26958422	rs79598313	chr1:27284913_C_T	S_HDL_TG	C	T	0.0236	0.0012	0.0062	0.0237	0.0733	0.0064	29.86	++?	0	0.259	1	0.2143	Triglycerides in Small HDL	mmol/L	Lipoprotein subclasses	Small HDL (average diameter 8.7 nm)	Non-derived	23578	23878				0.12107	0.0940761	0.70308	0.0730388	0.00638693	29.5569	rs112535818||rs113520491||rs114165349||rs12738345||rs12748152||rs12749822||rs12753981||rs12759594||rs145685168||rs148268445||rs17360994||rs182050989||rs190077222||rs193084249||rs34175245||rs34217609||rs34232231||rs34397747||rs34460334||rs34556682||rs34696599||rs34924059||rs35538083||rs35617712||rs374614943||rs41291086||rs41309280||rs4579782||rs6686271||rs71636776||rs71636778||rs71636784||rs716367…	TRUE	intron_variant	MODIFIER	C1orf172	ENSG00000175707	0.384	0.928282	27180088	rs75460349
1_11	26623418	29339402	FALSE	1	27284913	26958422	rs79598313	chr1:27284913_C_T	S_VLDL_TG_pct	C	T	0.0236	0.0012	0.0062	0.0237	0.0436	0.0065	10.83	++?	67.4	3.072	1	1.099	Triglycerides to Total Lipids in Small VLDL percentage	%	Relative lipoprotein lipid concentrations	Small VLDL ratios	Percentage	23603	23903				0.204997	0.0923178	1.57871	0.0427888	0.00647252	10.4178	rs112535818||rs113520491||rs114165349||rs12738345||rs12748152||rs12749822||rs12753981||rs12759594||rs145685168||rs148268445||rs17360994||rs182050989||rs190077222||rs193084249||rs34175245||rs34217609||rs34232231||rs34397747||rs34460334||rs34556682||rs34696599||rs34924059||rs35538083||rs35617712||rs374614943||rs41291086||rs41309280||rs4579782||rs6686271||rs71636776||rs71636778||rs71636784||rs716367…	TRUE	intron_variant	MODIFIER	C1orf172	ENSG00000175707	0.384	0.928282	27180088	rs75460349
1_11	26623418	29339402	FALSE	1	27284913	26958422	rs79598313	chr1:27284913_C_T	Total_FA	C	T	0.0236	0.0012	0.0062	0.0237	0.0436	0.0068	9.96	++?	0	0.005	1	0.02453	Total Fatty Acids	mmol/L	Fatty acids		Composite	23442	23742				0.0371359	0.0945247	0.158381	0.0436649	0.00678005	9.92329	rs112535818||rs113520491||rs114165349||rs12738345||rs12748152||rs12749822||rs12753981||rs12759594||rs145685168||rs148268445||rs17360994||rs182050989||rs190077222||rs193084249||rs34175245||rs34217609||rs34232231||rs34397747||rs34460334||rs34556682||rs34696599||rs34924059||rs35538083||rs35617712||rs374614943||rs41291086||rs41309280||rs4579782||rs6686271||rs71636776||rs71636778||rs71636784||rs716367…	TRUE	intron_variant	MODIFIER	C1orf172	ENSG00000175707	0.384	0.928282	27180088	rs75460349
1_11	26623418	29339402	FALSE	1	27284913	26958422	rs79598313	chr1:27284913_C_T	XL_VLDL_CE_pct	C	T	0.0236	0.0012	0.0062	0.0237	-0.0606	0.0064	20.69	--?	0	0.628	1	0.3683	Cholesteryl Esters to Total Lipids in Very Large VLDL percentage	%	Relative lipoprotein lipid concentrations	Very large VLDL ratios	Percentage	23586	23886				-0.133548	0.0923603	0.829171	-0.0602035	0.00638788	20.3649	rs112535818||rs113520491||rs114165349||rs12738345||rs12748152||rs12749822||rs12753981||rs12759594||rs145685168||rs148268445||rs17360994||rs182050989||rs190077222||rs193084249||rs34175245||rs34217609||rs34232231||rs34397747||rs34460334||rs34556682||rs34696599||rs34924059||rs35538083||rs35617712||rs374614943||rs41291086||rs41309280||rs4579782||rs6686271||rs71636776||rs71636778||rs71636784||rs716367…	TRUE	intron_variant	MODIFIER	C1orf172	ENSG00000175707	0.384	0.928282	27180088	rs75460349
1_11	26623418	29339402	FALSE	1	27284913	26958422	rs79598313	chr1:27284913_C_T	XL_VLDL_C_pct	C	T	0.0236	0.0012	0.0062	0.0237	-0.0586	0.0064	19.39	--?	0	0.557	1	0.3416	Cholesterol to Total Lipids in Very Large VLDL percentage	%	Relative lipoprotein lipid concentrations	Very large VLDL ratios	Percentage	23585	23885				-0.127298	0.0922424	0.775791	-0.0582785	0.00639491	19.0973	rs112535818||rs113520491||rs114165349||rs12738345||rs12748152||rs12749822||rs12753981||rs12759594||rs145685168||rs148268445||rs17360994||rs182050989||rs190077222||rs193084249||rs34175245||rs34217609||rs34232231||rs34397747||rs34460334||rs34556682||rs34696599||rs34924059||rs35538083||rs35617712||rs374614943||rs41291086||rs41309280||rs4579782||rs6686271||rs71636776||rs71636778||rs71636784||rs716367…	TRUE	intron_variant	MODIFIER	C1orf172	ENSG00000175707	0.384	0.928282	27180088	rs75460349
1_11	26623418	29339402	FALSE	1	27284913	26958422	rs79598313	chr1:27284913_C_T	XL_VLDL_TG_pct	C	T	0.0236	0.0012	0.0062	0.0237	0.0436	0.0065	10.64	++?	0	0.576	1	0.3487	Triglycerides to Total Lipids in Very Large VLDL percentage	%	Relative lipoprotein lipid concentrations	Very large VLDL ratios	Percentage	23588	23888				0.113757	0.0927208	0.657837	0.0432412	0.0065362	10.4319	rs112535818||rs113520491||rs114165349||rs12738345||rs12748152||rs12749822||rs12753981||rs12759594||rs145685168||rs148268445||rs17360994||rs182050989||rs190077222||rs193084249||rs34175245||rs34217609||rs34232231||rs34397747||rs34460334||rs34556682||rs34696599||rs34924059||rs35538083||rs35617712||rs374614943||rs41291086||rs41309280||rs4579782||rs6686271||rs71636776||rs71636778||rs71636784||rs716367…	TRUE	intron_variant	MODIFIER	C1orf172	ENSG00000175707	0.384	0.928282	27180088	rs75460349
1_11	26623418	29339402	FALSE	1	27284913	26958422	rs79598313	chr1:27284913_C_T	XS_VLDL_TG_pct	C	T	0.0236	0.0012	0.0062	0.0237	0.0626	0.0063	22.7	++?	68.3	3.158	1	1.122	Triglycerides to Total Lipids in Very Small VLDL percentage	%	Relative lipoprotein lipid concentrations	Very small VLDL ratios	Percentage	23608	23908				0.223102	0.0905179	1.86291	0.0618681	0.00629629	22.061	rs112535818||rs113520491||rs114165349||rs12738345||rs12748152||rs12749822||rs12753981||rs12759594||rs145685168||rs148268445||rs17360994||rs182050989||rs190077222||rs193084249||rs34175245||rs34217609||rs34232231||rs34397747||rs34460334||rs34556682||rs34696599||rs34924059||rs35538083||rs35617712||rs374614943||rs41291086||rs41309280||rs4579782||rs6686271||rs71636776||rs71636778||rs71636784||rs716367…	TRUE	intron_variant	MODIFIER	C1orf172	ENSG00000175707	0.384	0.928282	27180088	rs75460349
1_11	26623418	29339402	FALSE	1	28581461	28254950	rs11247765	chr1:28581461_A_G	S_HDL_FC	G	A	0.3353	0.0258	0.2314	0.5151	0.0145	0.0021	11.21	+--	34.4	3.048	2	0.6619	Free Cholesterol in Small HDL	mmol/L	Lipoprotein subclasses	Small HDL (average diameter 8.7 nm)	Non-derived	23577	23877	-0.00652919	0.0169592	0.154752	-0.00575958	0.0169674	0.134143	0.0151232	0.00213752	11.8259	rs10127666||rs10794514||rs10915222||rs12127928||rs12129745||rs1629168||rs2481974||rs2853736||rs34055072||rs4908404||rs510379||rs520800||rs529790||rs580114||rs60781079||rs61783804||rs61785974||rs61786981||rs6667501||rs6677771||rs72880354||rs76022305||rs77745539||rs9426294||rs9426392	TRUE	upstream_gene_variant	MODIFIER	SESN2	ENSG00000130766	5.016	0.90364	28587271	rs517085
1_11	26623418	29339402	FALSE	1	28590270	28263759	rs503048	chr1:28590270_C_T	S_HDL_L	C	T	0.323	0.033	0.2071	0.5589	0.0148	0.0022	11.14	+-+	0	1.16	2	0.2518	Total Lipids in Small HDL	mmol/L	Lipoprotein subclasses	Small HDL (average diameter 8.7 nm)	Composite	23573	23873	0.020628	0.0171056	0.642354	-0.00310823	0.0175804	0.065671	0.014971	0.00219224	11.0682	rs10127666||rs10794514||rs10915188||rs10915222||rs12127928||rs12129745||rs1629168||rs2481974||rs2853736||rs34055072||rs373520633||rs4908404||rs510379||rs520800||rs529790||rs580114||rs60781079||rs61783804||rs61785974||rs61786981||rs6667501||rs72880354||rs76022305||rs77745539||rs9426294||rs9426392	TRUE	intron_variant	MODIFIER	SESN2	ENSG00000130766	0.183	0.987656	28587271	rs517085
1_11	26623418	29339402	FALSE	1	28590270	28263759	rs503048	chr1:28590270_C_T	S_HDL_P	C	T	0.323	0.0331	0.2071	0.5589	0.0144	0.0022	10.46	+++	0	0.314	2	0.06829	Concentration of Small HDL Particles	mmol/L	Lipoprotein subclasses	Small HDL (average diameter 8.7 nm)	Non-derived	23572	23872	0.0176238	0.0171472	0.517057	0.00509016	0.0176411	0.111858	0.0144624	0.00220402	10.2745	rs10127666||rs10794514||rs10915188||rs10915222||rs12127928||rs12129745||rs1629168||rs2481974||rs2853736||rs34055072||rs373520633||rs4908404||rs510379||rs520800||rs529790||rs580114||rs60781079||rs61783804||rs61785974||rs61786981||rs6667501||rs72880354||rs76022305||rs77745539||rs9426294||rs9426392	TRUE	intron_variant	MODIFIER	SESN2	ENSG00000130766	0.183	0.987656	28587271	rs517085
1_11	26623418	29339402	FALSE	1	28590270	28263759	rs503048	chr1:28590270_C_T	S_HDL_PL	C	T	0.3229	0.033	0.2071	0.5589	0.0142	0.0021	10.45	+-+	0	1.706	2	0.3704	Phospholipids in Small HDL	mmol/L	Lipoprotein subclasses	Small HDL (average diameter 8.7 nm)	Non-derived	23574	23874	0.0255573	0.0170124	0.876059	-0.00532932	0.0174122	0.119442	0.0143029	0.00217634	10.3042	rs10127666||rs10794514||rs10915188||rs10915222||rs12127928||rs12129745||rs1629168||rs2481974||rs2853736||rs34055072||rs373520633||rs4908404||rs510379||rs520800||rs529790||rs580114||rs60781079||rs61783804||rs61785974||rs61786981||rs6667501||rs72880354||rs76022305||rs77745539||rs9426294||rs9426392	TRUE	intron_variant	MODIFIER	SESN2	ENSG00000130766	0.183	0.987656	28587271	rs517085
1_11	26623418	29339402	FALSE	1	28638859	28312348	rs12754828	chr1:28638859_A_T	S_HDL_C	A	T	0.6024	0.0208	0.2415	0.4009	0.0136	0.0021	10.23	+++	0	0.155	2	0.0336	Cholesterol in Small HDL	mmol/L	Lipoprotein subclasses	Small HDL (average diameter 8.7 nm)	Composite	23575	23875	-0.00902474	0.0186401	0.20185	-0.0188686	0.0171059	0.568625	-0.013629	0.00211454	9.93805	rs10127666||rs1042114||rs10753331||rs10794514||rs10799122||rs10915188||rs10915222||rs12127928||rs12129745||rs2481974||rs2853736||rs34055072||rs373520633||rs3753693||rs4908404||rs510379||rs525672||rs590013||rs60781079||rs61783804||rs61785974||rs61786047||rs61786981||rs6667501||rs6677771||rs72880354||rs76022305||rs77745539||rs9426294||rs9426392	TRUE	intergenic_variant	MODIFIER	-	-	9.748	0.806343	28800380	rs61785974
1_11	26623418	29339402	FALSE	1	29039402	28712890	rs565559170	chr1:29039402_C_T	Gln	C	T	0.0101	0.0004	0.0051	0.0101	-0.0829	0.0105	14.48	-+?	34.5	1.526	1	0.6641	Glutamine	mmol/L	Amino acids		Non-derived	23461	23761				0.0869977	0.137894	0.277281	-0.0838457	0.010545	14.7335		FALSE	intron_variant	MODIFIER	GMEB1	ENSG00000162419	1.647	0.862151	28946357	rs115123664
1_11	26623418	29339402	FALSE	1	29039402	28712890	rs565559170	chr1:29039402_C_T	Tyr	C	T	0.0101	0.0004	0.0051	0.0101	-0.0716	0.0105	11.01	--?	61.3	2.586	1	0.9673	Tyrosine	mmol/L	Amino acids	Aromatic amino acids	Non-derived	23469	23769				-0.293054	0.138109	1.4705	-0.0703114	0.0105444	10.5866		FALSE	intron_variant	MODIFIER	GMEB1	ENSG00000162419	1.647	0.862151	28946357	rs115123664
1_12	33141358	34196075	FALSE	1	33446879	32981278	rs10914634	chr1:33446879_A_C	Albumin	A	C	0.274	0.0252	0.5425	0.7296	-0.0147	0.0023	9.89	---	21.3	2.542	2	0.5521	Albumin	g/l	Fluid balance		Non-derived	23479	23779	0.0146574	0.0168005	0.416835	0.0403084	0.0162358	1.88473	0.0141561	0.00232885	8.91631	rs12022304||rs12022461||rs1284371||rs2786547||rs3737992||rs527504||rs528244||rs785278	TRUE	downstream_gene_variant	MODIFIER	RP4-803A2.1	ENSG00000217644	8.895	0.810265	33406807	rs194642
1_12	33141358	34196075	FALSE	1	33771312	33305711	rs149266061	chr1:33771312_C_T	Ala	C	T	0.0472	0.0023	0.0051	0.0474	-0.0347	0.0049	12.05	---	0	1.001	2	0.2174	Alanine	mmol/L	Amino acids		Non-derived	23460	23760	-0.155109	0.152087	0.511746	-0.00585252	0.0472199	0.045101	-0.034878	0.00488399	12.0341	rs11577667||rs1535919||rs16835519||rs4653015||rs66479051	TRUE	downstream_gene_variant	MODIFIER	ZNF362	ENSG00000160094	0.252	0.819874	33896075	rs143123895
1_13	36457801	37099042	FALSE	1	36773405	36307804	rs35343437	chr1:36773405_G_T	Citrate	T	G	0.4959	0.0297	0.501	0.8702	-0.0133	0.002	10.74	-+-	74.9	7.979	2	1.733	Citrate	mmol/L	Glycolysis related metabolites		Non-derived	23473	23773	0.0653958	0.0249299	2.05992	-0.0136872	0.0142233	0.473795	0.0135242	0.00200837	10.7822	rs10796877||rs11578094||rs12116935||rs12123086||rs1475267||rs35343437||rs3754080||rs4652902||rs4653164||rs4653178||rs500555||rs535040323||rs58971913||rs61775902||rs6680302||rs6693113	FALSE	synonymous_variant	LOW	SH3D21	ENSG00000214193	5.585	0.99023	36757801	rs6693113
1_14	39226604	40679578	FALSE	1	39650963	39185291	rs796430651	chr1:39650963_C_CA	S_HDL_PL	CA	C	0.6588	0.0226	0.2596	0.5017	-0.0146	0.0022	10.94	--+	0	1.247	2	0.2708	Phospholipids in Small HDL	mmol/L	Lipoprotein subclasses	Small HDL (average diameter 8.7 nm)	Non-derived	23574	23874	-0.00350207	0.0174349	0.0753055	0.00873897	0.0162947	0.227865	0.0150391	0.00219407	11.1452	rs1021829||rs10888682||rs111745074||rs11205823||rs11206374||rs112566467||rs112646560||rs113825410||rs113879410||rs115236337||rs1180322||rs1180333||rs1180384||rs12028034||rs12035330||rs12037222||rs12043260||rs12064914||rs12076577||rs139401553||rs145863291||rs1472662||rs1537818||rs1569053||rs16826012||rs16826068||rs16826069||rs17264866||rs17343290||rs17491275||rs17513135||rs200234036||rs200922247||…	TRUE	intron_variant	MODIFIER	MACF1	ENSG00000127603	0.896	0.944809	39594102	rs10788925
1_14	39226604	40679578	FALSE	1	39696256	39230584	rs547789042	chr1:39696256_T_TA	Phosphatidylc	T	TA	0.2043	0.0128	0.7942	0.9534	0.0195	0.0024	15.36	++-	23.2	2.605	2	0.5656	Phosphatidylcholines	mmol/L	Other lipids		Non-derived	23437	23737	0.0504496	0.0436863	0.605257	-0.0157698	0.021566	0.332886	-0.0197549	0.00241739	15.5181	rs10888682||rs111452793||rs111745074||rs11205823||rs11206374||rs112566467||rs112646560||rs113825410||rs113879410||rs115236337||rs116401702||rs116784299||rs1180322||rs1180333||rs1180384||rs12028034||rs12035330||rs12037222||rs12043260||rs12064914||rs12076577||rs139401553||rs1472662||rs1537818||rs16826012||rs16826068||rs16826069||rs17264866||rs17343290||rs17491275||rs17513135||rs200234036||rs2009222…	TRUE	intron_variant	MODIFIER	MACF1	ENSG00000127603	12.78	0.942392	39835817	rs2296172
1_14	39226604	40679578	FALSE	1	39696256	39230584	rs547789042	chr1:39696256_T_TA	Phosphoglyc	T	TA	0.2042	0.0129	0.7942	0.9534	0.0182	0.0024	13.18	++-	15.7	2.372	2	0.515	Phosphoglycerides	mmol/L	Other lipids		Non-derived	23434	23734	0.0477306	0.0435939	0.562941	-0.012407	0.0216511	0.246712	-0.0184779	0.00244706	13.3647	rs10888682||rs111452793||rs111745074||rs11205823||rs11206374||rs112566467||rs112646560||rs113825410||rs113879410||rs115236337||rs116401702||rs116784299||rs1180322||rs1180333||rs1180384||rs12028034||rs12035330||rs12037222||rs12043260||rs12064914||rs12076577||rs139401553||rs1472662||rs1537818||rs16826012||rs16826068||rs16826069||rs17264866||rs17343290||rs17491275||rs17513135||rs200234036||rs2009222…	TRUE	intron_variant	MODIFIER	MACF1	ENSG00000127603	12.78	0.942392	39835817	rs2296172
1_14	39226604	40679578	FALSE	1	39830045	39364373	rs560858465	chr1:39830045_G_GT	DHA	G	GT	0.281	0.0174	0.5987	0.7892	0.0151	0.0021	11.79	+++	0	0.104	2	0.02253	Docosahexaenoic Acid	mmol/L	Fatty acids		Non-derived	23450	23750	-0.0097388	0.0171777	0.243553	-0.0162753	0.0169875	0.47105	-0.0151891	0.00217481	11.5426	rs10888682||rs111745074||rs11205823||rs11206374||rs112566467||rs112646560||rs113825410||rs113879410||rs115236337||rs116195355||rs116401702||rs1180322||rs1180333||rs1180384||rs12028034||rs12035330||rs12037222||rs12043260||rs12064914||rs12076577||rs139401553||rs145863291||rs1472662||rs1537818||rs1569053||rs16826012||rs16826068||rs16826069||rs17264866||rs17343290||rs17491275||rs17513135||rs200234036…	TRUE	intron_variant	MODIFIER	MACF1	ENSG00000127603	4.547	0.897703	39908506	rs587404
1_14	39226604	40679578	FALSE	1	39948202	39482530	rs869056032	chr1:39948202_G_GTTTT	Gly	GTTTT	G	0.2148	0.0124	0.0989	0.2164	-0.0163	0.0022	12.55	-+-	18.9	2.466	2	0.5355	Glycine	mmol/L	Amino acids		Non-derived	23462	23762	-0.00296204	0.0227789	0.0474308	0.0173081	0.0232668	0.340142	-0.0167314	0.00225154	12.9678	rs10888682||rs111452793||rs111745074||rs11205823||rs11206374||rs112566467||rs112646560||rs113825410||rs113879410||rs115236337||rs116401702||rs116784299||rs1180322||rs1180333||rs1180384||rs12028034||rs12035330||rs12037222||rs12043260||rs12064914||rs12076577||rs139401553||rs1472662||rs1537818||rs16826012||rs16826068||rs16826069||rs17264866||rs17343290||rs17491275||rs17513135||rs200234036||rs2009222…	TRUE	intron_variant	MODIFIER	MACF1	ENSG00000127603	-	0.901419	39942242	rs371894931
1_14	39226604	40679578	FALSE	1	39964912	39499240	rs60069508	chr1:39964912_C_G	ApoB_by_ApoA1	G	C	0.2319	0.0155	0.017	0.2336	0.0161	0.0024	10.51	+++	0	1.201	2	0.2609	Apolipoprotein B to Apolipoprotein A1 ratio	ratio	Apolipoproteins		Ratio	23441	23741	0.0855576	0.0643204	0.73646	0.0202444	0.0225093	0.433619	0.0159963	0.00244678	10.2043	rs10888682||rs111452793||rs111745074||rs11205823||rs11206374||rs112566467||rs112646560||rs113825410||rs113879410||rs115236337||rs116401702||rs116784299||rs1180322||rs1180333||rs1180384||rs12028034||rs12035330||rs12037222||rs12043260||rs12064914||rs12076577||rs12135478||rs139401553||rs1472662||rs1537818||rs16826012||rs16826068||rs16826069||rs17264866||rs17343290||rs17491275||rs17513135||rs20023403…	TRUE	intron_variant	MODIFIER	BMP8A	ENSG00000183682	0.182	0.852599	39766041	rs41270803
1_14	39226604	40679578	FALSE	1	39964912	39499240	rs60069508	chr1:39964912_C_G	IDL_TG	G	C	0.2321	0.0146	0.017	0.2336	0.0227	0.0023	21.58	+++	0	1.292	2	0.2806	Triglycerides in IDL	mmol/L	Lipoprotein subclasses	IDL (average diameter 28.6 nm)	Non-derived	23529	23829	0.056618	0.0650877	0.415251	0.0458682	0.0230568	1.33104	0.0224504	0.00235409	20.8316	rs10888682||rs111452793||rs111745074||rs11205823||rs11206374||rs112566467||rs112646560||rs113825410||rs113879410||rs115236337||rs116401702||rs116784299||rs1180322||rs1180333||rs1180384||rs12028034||rs12035330||rs12037222||rs12043260||rs12064914||rs12076577||rs12135478||rs139401553||rs1472662||rs1537818||rs16826012||rs16826068||rs16826069||rs17264866||rs17343290||rs17491275||rs17513135||rs20023403…	TRUE	intron_variant	MODIFIER	BMP8A	ENSG00000183682	0.182	0.852599	39766041	rs41270803
1_14	39226604	40679578	FALSE	1	39964912	39499240	rs60069508	chr1:39964912_C_G	LDL_TG	G	C	0.2321	0.0148	0.017	0.2336	0.0212	0.0024	18.36	+++	0	1.831	2	0.3976	Triglycerides in LDL	mmol/L	Triglycerides		Composite	23409	23709	0.0660774	0.0654071	0.505322	0.0479689	0.023127	1.41947	0.0208569	0.00238946	17.589	rs10888682||rs111452793||rs111745074||rs11205823||rs11206374||rs112566467||rs112646560||rs113825410||rs113879410||rs115236337||rs116401702||rs116784299||rs1180322||rs1180333||rs1180384||rs12028034||rs12035330||rs12037222||rs12043260||rs12064914||rs12076577||rs12135478||rs139401553||rs1472662||rs1537818||rs16826012||rs16826068||rs16826069||rs17264866||rs17343290||rs17491275||rs17513135||rs20023403…	TRUE	intron_variant	MODIFIER	BMP8A	ENSG00000183682	0.182	0.852599	39766041	rs41270803
1_14	39226604	40679578	FALSE	1	39964912	39499240	rs60069508	chr1:39964912_C_G	L_LDL_TG	G	C	0.2321	0.0148	0.017	0.2336	0.0202	0.0024	16.79	+++	0	1.813	2	0.3936	Triglycerides in Large LDL	mmol/L	Lipoprotein subclasses	Large LDL (average diameter 25.5 nm)	Non-derived	23536	23836	0.0730317	0.0654811	0.577216	0.0448991	0.0231266	1.2823	0.0198533	0.00238414	16.0822	rs10888682||rs111452793||rs111745074||rs11205823||rs11206374||rs112566467||rs112646560||rs113825410||rs113879410||rs115236337||rs116401702||rs116784299||rs1180322||rs1180333||rs1180384||rs12028034||rs12035330||rs12037222||rs12043260||rs12064914||rs12076577||rs12135478||rs139401553||rs1472662||rs1537818||rs16826012||rs16826068||rs16826069||rs17264866||rs17343290||rs17491275||rs17513135||rs20023403…	TRUE	intron_variant	MODIFIER	BMP8A	ENSG00000183682	0.182	0.852599	39766041	rs41270803
1_14	39226604	40679578	FALSE	1	39964912	39499240	rs60069508	chr1:39964912_C_G	L_VLDL_C	G	C	0.232	0.0152	0.017	0.2336	0.0186	0.0024	13.98	+++	42.8	3.497	2	0.7593	Cholesterol in Large VLDL	mmol/L	Lipoprotein subclasses	Large VLDL (average diameter 53.6 nm)	Composite	23498	23798	0.112689	0.0644736	1.09423	0.0449632	0.0228279	1.31089	0.0181585	0.0024188	13.219	rs10888682||rs111452793||rs111745074||rs11205823||rs11206374||rs112566467||rs112646560||rs113825410||rs113879410||rs115236337||rs116401702||rs116784299||rs1180322||rs1180333||rs1180384||rs12028034||rs12035330||rs12037222||rs12043260||rs12064914||rs12076577||rs12135478||rs139401553||rs1472662||rs1537818||rs16826012||rs16826068||rs16826069||rs17264866||rs17343290||rs17491275||rs17513135||rs20023403…	TRUE	intron_variant	MODIFIER	BMP8A	ENSG00000183682	0.182	0.852599	39766041	rs41270803
1_14	39226604	40679578	FALSE	1	39964912	39499240	rs60069508	chr1:39964912_C_G	L_VLDL_CE	G	C	0.2319	0.0153	0.017	0.2336	0.0156	0.0024	9.81	+++	41.4	3.412	2	0.7409	Cholesteryl Esters in Large VLDL	mmol/L	Lipoprotein subclasses	Large VLDL (average diameter 53.6 nm)	Non-derived	23499	23799	0.120558	0.0647108	1.20441	0.0355366	0.0229212	0.917035	0.0152134	0.00245121	9.26614	rs10888682||rs111452793||rs111745074||rs11205823||rs11206374||rs112566467||rs112646560||rs113825410||rs113879410||rs115236337||rs116401702||rs116784299||rs1180322||rs1180333||rs1180384||rs12028034||rs12035330||rs12037222||rs12043260||rs12064914||rs12076577||rs12135478||rs139401553||rs1472662||rs1537818||rs16826012||rs16826068||rs16826069||rs17264866||rs17343290||rs17491275||rs17513135||rs20023403…	TRUE	intron_variant	MODIFIER	BMP8A	ENSG00000183682	0.182	0.852599	39766041	rs41270803
1_14	39226604	40679578	FALSE	1	39964912	39499240	rs60069508	chr1:39964912_C_G	L_VLDL_FC	G	C	0.232	0.015	0.017	0.2336	0.0211	0.0024	18.32	+++	44.4	3.596	2	0.7809	Free Cholesterol in Large VLDL	mmol/L	Lipoprotein subclasses	Large VLDL (average diameter 53.6 nm)	Non-derived	23500	23800	0.101774	0.0642386	0.94645	0.0531039	0.0227337	1.71006	0.0206407	0.00238108	17.3593	rs10888682||rs111452793||rs111745074||rs11205823||rs11206374||rs112566467||rs112646560||rs113825410||rs113879410||rs115236337||rs116401702||rs116784299||rs1180322||rs1180333||rs1180384||rs12028034||rs12035330||rs12037222||rs12043260||rs12064914||rs12076577||rs12135478||rs139401553||rs1472662||rs1537818||rs16826012||rs16826068||rs16826069||rs17264866||rs17343290||rs17491275||rs17513135||rs20023403…	TRUE	intron_variant	MODIFIER	BMP8A	ENSG00000183682	0.182	0.852599	39766041	rs41270803
1_14	39226604	40679578	FALSE	1	39964912	39499240	rs60069508	chr1:39964912_C_G	L_VLDL_P	G	C	0.232	0.0149	0.017	0.2336	0.0215	0.0024	19.17	+++	46.2	3.719	2	0.8077	Concentration of Large VLDL Particles	mmol/L	Lipoprotein subclasses	Large VLDL (average diameter 53.6 nm)	Non-derived	23495	23795	0.0967462	0.0643072	0.877887	0.0561251	0.0227605	1.86433	0.0210493	0.00237195	18.1525	rs10888682||rs111452793||rs111745074||rs11205823||rs11206374||rs112566467||rs112646560||rs113825410||rs113879410||rs115236337||rs116401702||rs116784299||rs1180322||rs1180333||rs1180384||rs12028034||rs12035330||rs12037222||rs12043260||rs12064914||rs12076577||rs12135478||rs139401553||rs1472662||rs1537818||rs16826012||rs16826068||rs16826069||rs17264866||rs17343290||rs17491275||rs17513135||rs20023403…	TRUE	intron_variant	MODIFIER	BMP8A	ENSG00000183682	0.182	0.852599	39766041	rs41270803
[truncated: 29,342 more rows]
[truncated: 7 more columns]

## Sheet: ST3
Supplementary Table 3: Correlations of genetic associations across ancestries
Group	phenotype	Correlation (British-African)	Correlation (British Central/South Asian)
Ketone bodies	Acetate	0.622303	0.414439
Ketone bodies	Acetoacetate	0.113159	0.878749
Ketone bodies	Acetone	0.146066	0.460735
[truncated: 246 more rows]

## Sheet: ST4
Supplementary Table 4: Loci with putatively sex-discordant effects						Marginal statistics for males and females, separately						METAL statistics		dosage:sex p-values from fully adjusted models						Annotation
[truncated: 1,801 more rows]

[truncated: 17 more sheets: headers ST5, ST5, Header ST6, ST6, ST7, ST8, ST9, ST10, ST11, ST12, ST13, ST14, ST15, ST16, ST17, ST18, ST19]
